# Supplementary material for: 5-(3-Nitro­benz­yl)-1,3,4-thia­diazol-2-amine
Source: Acta Crystallogr Sect E Struct Rep Online. 2009 Nov 25;65(Pt 12):o3200–1. doi: 10.1107/S1600536809049654 (PMC2971864; doi:10.1107/S1600536809049654)
Supplement: Supplementary file 1 [file e-65-o3200-sup1.cif]

##############################################################################
###                                                                        ###
###        Electronic paper (Acta Crystallographica Section E)             ###
###                                                                        ###
##############################################################################
#                                                                            #
# This CIF contains the data in a paper accepted for publication in Acta     #
# Crystallographica Section E. It conforms to the requirements of Notes      #
# for Authors for Section E, and has been peer reviewed under the auspices   #
# of the IUCr Commission on Journals.                                        #
#                                                                            #
# Full details of the Crystallographic Information File format               #
# are given in the paper "The Crystallographic Information File (CIF):       #
# a New Standard Archive File for Crystallography" by S. R. Hall, F. H.      #
# Allen and I. D. Brown [Acta Cryst. (1991), A47, 655-685].                  #
#                                                                            #
# The current version of the core CIF dictionary is obtainable from          #
# ftp://ftp.iucr.org/pub/cif_core.dic. The current version number is 2.4.    #
#                                                                            #
# Software is freely available for graphical display of the structure(s) in  #
# this CIF.  For information consult the CIF home page http://www.iucr.org/  #
# cif/home.html                                                              #
#                                                                            #
# This file may be used for bona fide research purposes within the           #
# scientific community so long as proper attribution is given to the journal # 
# article from which it was obtained.                                        #
#                                                                            #
##############################################################################
                                             
data_global
_audit_creation_method     SHELXL-97
_journal_date_recd_electronic     2009-11-17
_journal_date_accepted     2009-11-19
_journal_name_full     'Acta Crystallographica, Section E'
_journal_year     2009
_journal_volume     65
_journal_issue     12
_journal_page_first     o3200
_journal_page_last     o3201
_journal_paper_category     QO
_journal_coeditor_code     LH2958
_publ_contact_author_name     ' Edward RT Tiekink '
_publ_contact_author_address
;
Department of Chemistry, University of Malaya,
50603 Kuala Lumpur, Malaysia
;
_publ_contact_author_email
;
edward.tiekink@gmail.com
;
_publ_contact_author_fax     ' +60 3 7967 4193 '
_publ_contact_author_phone     ' +60 3 7967 4204 '
_publ_section_title
;
5-(3-Nitrobenzyl)-1,3,4-thiadiazol-2-amine
;
loop_
    _publ_author_name
    _publ_author_footnote
    _publ_author_address
    'Carvalho, Samir A.' .
;
Funda\,c\~ao Oswaldo Cruz,
Instituto de Tecnologia em F\'armacos - Far-Manguinhos,
Laborat\'orio de S\'intese IV,
21041-250 Rio de Janeiro, RJ Brazil and Instituto de Qu\'imica,
Universidade Federal do Rio de Janeiro,
21949-900 Rio de Janeiro, RJ, Brazil
;
    'Feitosa, Larisse O. de' .
;
Funda\,c\~ao Oswaldo Cruz,
Instituto de Tecnologia em F\'armacos - Far-Manguinhos,
Laborat\'orio de S\'intese IV,
21041-250 Rio de Janeiro, RJ, Brazil
;
    'Silva, Edson F. da' .
;
Funda\,c\~ao Oswaldo Cruz,
Instituto de Tecnologia em F\'armacos - Far-Manguinhos,
Laborat\'orio de S\'intese IV,
21041-250 Rio de Janeiro, RJ, Brazil
;
    'Tiekink, Edward R. T.' .
;
Department of Chemistry, University of Malaya,
50603 Kuala Lumpur, Malaysia
;
    'Wardell, James L.'
;
Additional correspondence author, e-mail: j.wardell@abdn.ac.uk.
;
;
Centro de Desenvolvimento Tecnol\'ogico em Sa\'ude (CDTS),
Funda\,c\~ao Oswaldo Cruz (FIOCRUZ), Casa Amarela,
Campus de Manguinhos, Av. Brasil 4365,
21040-900, Rio de Janeiro, RJ, Brazil
;
    'Wardell, Solange M. S. V.' .
;
CHEMSOL, 1 Harcourt Road, Aberdeen AB15 5NY, Scotland
;
data_I
_audit_creation_method     SHELXL-97
_chemical_name_systematic
;
5-(3-Nitrobenzyl)-1,3,4-thiadiazol-2-amine
;
_chemical_name_common     ?
_chemical_formula_moiety     'C9 H8 N4 O2 S'
_chemical_formula_sum     'C9 H8 N4 O2 S'
_chemical_formula_iupac     'C9 H8 N4 O2 S'
_chemical_formula_weight     236.26
_chemical_melting_point     ?
_symmetry_cell_setting     triclinic
_symmetry_space_group_name_H-M     'P -1'
_symmetry_space_group_name_Hall     '-P 1'
loop_
    _symmetry_equiv_pos_as_xyz
    'x, y, z'
    '-x, -y, -z'
_cell_length_a     5.0878(2)
_cell_length_b     5.6213(3)
_cell_length_c     17.8035(9)
_cell_angle_alpha     80.980(3)
_cell_angle_beta     85.677(3)
_cell_angle_gamma     79.855(3)
_cell_volume     494.42(4)
_cell_formula_units_Z     2
_cell_measurement_reflns_used     11753
_cell_measurement_theta_min     2.9
_cell_measurement_theta_max     27.5
_cell_measurement_temperature     120(2)
_exptl_crystal_description     block
_exptl_crystal_colour     colourless
_exptl_crystal_size_max     0.38
_exptl_crystal_size_mid     0.20
_exptl_crystal_size_min     0.09
_exptl_crystal_density_diffrn     1.587
_exptl_crystal_density_meas     ?
_exptl_crystal_density_method     'not measured'
_exptl_crystal_F_000     244
_exptl_absorpt_coefficient_mu     0.317
_exptl_absorpt_correction_type     multi-scan
_exptl_absorpt_process_details     '(SADABS; Sheldrick, 2003)'
_exptl_absorpt_correction_T_min     0.639
_exptl_absorpt_correction_T_max     0.746
_exptl_special_details
;
;
_diffrn_ambient_temperature     120(2)
_diffrn_radiation_type     MoK\a
_diffrn_radiation_wavelength     0.71073
_diffrn_radiation_source     'Enraf Nonius FR591 rotating anode'
_diffrn_radiation_monochromator     '10 cm confocal mirrors'
_diffrn_measurement_device_type     'Nonius KappaCCD area-detector'
_diffrn_measurement_method     '\f and \w scans'
_diffrn_detector_area_resol_mean     9.091
_diffrn_reflns_number     9074
_diffrn_reflns_av_R_equivalents     0.040
_diffrn_reflns_av_sigmaI/netI     0.033
_diffrn_reflns_theta_min     3.5
_diffrn_reflns_theta_max     27.5
_diffrn_reflns_theta_full     27.5
_diffrn_measured_fraction_theta_max     0.995
_diffrn_measured_fraction_theta_full     0.995
_diffrn_reflns_limit_h_min     -6
_diffrn_reflns_limit_h_max     5
_diffrn_reflns_limit_k_min     -7
_diffrn_reflns_limit_k_max     7
_diffrn_reflns_limit_l_min     -23
_diffrn_reflns_limit_l_max     23
_diffrn_standards_number     0
_diffrn_standards_interval_count     ?
_diffrn_standards_interval_time     ?
_diffrn_standards_decay_%     0
_refine_special_details
;
Refinement of <i>F</i>^2^ against ALL reflections. The weighted <i>R</i>-factor
<i>wR</i> and goodness of fit <i>S</i> are based on <i>F</i>^2^, conventional
<i>R</i>-factors <i>R</i> are based on <i>F</i>, with <i>F</i> set to zero for
negative <i>F</i>^2^. The threshold expression of <i>F</i>^2^ >
2\s(<i>F</i>^2^) is used only for calculating <i>R</i>-factors(gt) <i>etc</i>.
and is not relevant to the choice of reflections for refinement.
<i>R</i>-factors based on <i>F</i>^2^ are statistically about twice as large
as those based on <i>F</i>, and <i>R</i>- factors based on ALL data will be
even larger.
;
_reflns_number_total     2256
_reflns_number_gt     1973
_reflns_threshold_expression     I>2\s(I)
_refine_ls_structure_factor_coef     Fsqd
_refine_ls_matrix_type     full
_refine_ls_R_factor_all     0.042
_refine_ls_R_factor_gt     0.035
_refine_ls_wR_factor_gt     0.081
_refine_ls_wR_factor_ref     0.086
_refine_ls_goodness_of_fit_ref     1.05
_refine_ls_restrained_S_all     1.05
_refine_ls_number_reflns     2256
_refine_ls_number_parameters     151
_refine_ls_number_restraints     2
_refine_ls_hydrogen_treatment     constr
_refine_ls_weighting_scheme     calc
_refine_ls_weighting_details
         'calc w=1/[\s^2^(Fo^2^)+(0.0347P)^2^+0.3167P] where P=(Fo^2^+2Fc^2^)/3'
_atom_sites_solution_hydrogens     geom
_atom_sites_solution_primary     direct
_atom_sites_solution_secondary     difmap
_refine_ls_shift/su_max     0.001
_refine_ls_shift/su_mean     0.000
_refine_diff_density_max     0.29
_refine_diff_density_min     -0.33
_refine_ls_extinction_method     none
_refine_ls_extinction_coef     ?
loop_
    _atom_type_symbol
    _atom_type_description
    _atom_type_scat_dispersion_real
    _atom_type_scat_dispersion_imag
    _atom_type_scat_source
    'C' 'C' 0.0030 0.0020
                         'International Tables Vol C Tables 4.2.6.8 and 6.1.1.4'
    'H' 'H' 0.0000 0.0000
                         'International Tables Vol C Tables 4.2.6.8 and 6.1.1.4'
    'N' 'N' 0.0060 0.0030
                         'International Tables Vol C Tables 4.2.6.8 and 6.1.1.4'
    'O' 'O' 0.0110 0.0060
                         'International Tables Vol C Tables 4.2.6.8 and 6.1.1.4'
    'S' 'S' 0.1250 0.1230
                         'International Tables Vol C Tables 4.2.6.8 and 6.1.1.4'
_computing_data_collection     'COLLECT (Hooft, 1998)'
_computing_cell_refinement
                    'DENZO (Otwinowski & Minor, 1997) and COLLECT (Hooft, 1998)'
_computing_data_reduction
                    'DENZO (Otwinowski & Minor, 1997) and COLLECT (Hooft, 1998)'
_computing_structure_solution     'SHELXS97 (Sheldrick, 2008)'
_computing_structure_refinement     'SHELXL97 (Sheldrick, 2008)'
_computing_molecular_graphics     'DIAMOND (Brandenburg, 2006)'
_computing_publication_material     'publCIF (Westrip, 2009)'
loop_
    _atom_site_type_symbol
    _atom_site_label
    _atom_site_fract_x
    _atom_site_fract_y
    _atom_site_fract_z
    _atom_site_U_iso_or_equiv
    _atom_site_adp_type
    _atom_site_calc_flag
    _atom_site_refinement_flags
    _atom_site_occupancy
    _atom_site_disorder_assembly
    _atom_site_disorder_group
    S S1 0.39352(8) 0.87897(7) 0.63466(2) 0.01803(12) Uani d . 1 . .
    O O1 -0.3420(3) 0.5966(2) 0.79836(7) 0.0282(3) Uani d . 1 . .
    O O2 -0.2766(3) 0.4981(2) 0.91883(7) 0.0326(3) Uani d . 1 . .
    N N1 0.7365(3) 1.1393(2) 0.56903(8) 0.0187(3) Uani d . 1 . .
    N N2 0.5591(3) 1.2890(2) 0.61221(8) 0.0185(3) Uani d . 1 . .
    N N3 0.8153(3) 0.7356(2) 0.54139(8) 0.0198(3) Uani d D 1 . .
    H H1N 0.7552 0.5959 0.5485 0.030 Uiso d D 1 . .
    H H2N 0.9445 0.7652 0.5073 0.030 Uiso d D 1 . .
    N N4 -0.2396(3) 0.6204(2) 0.85639(8) 0.0218(3) Uani d . 1 . .
    C C1 0.6754(3) 0.9177(3) 0.57569(9) 0.0160(3) Uani d . 1 . .
    C C2 0.3731(3) 1.1810(3) 0.64921(9) 0.0161(3) Uani d . 1 . .
    C C3 0.1583(3) 1.2978(3) 0.70123(9) 0.0189(3) Uani d . 1 . .
    H H3A -0.0131 1.3369 0.6754 0.023 Uiso calc R 1 . .
    H H3B 0.2049 1.4528 0.7116 0.023 Uiso calc R 1 . .
    C C4 0.1235(3) 1.1329(3) 0.77600(9) 0.0167(3) Uani d . 1 . .
    C C5 -0.0430(3) 0.9582(3) 0.78225(9) 0.0164(3) Uani d . 1 . .
    H H5 -0.1411 0.9442 0.7403 0.020 Uiso calc R 1 . .
    C C6 -0.0634(3) 0.8046(3) 0.85083(9) 0.0180(3) Uani d . 1 . .
    C C7 0.0726(3) 0.8188(3) 0.91408(10) 0.0231(4) Uani d . 1 . .
    H H7 0.0545 0.7117 0.9604 0.028 Uiso calc R 1 . .
    C C8 0.2360(3) 0.9947(3) 0.90746(10) 0.0249(4) Uani d . 1 . .
    H H8 0.3309 1.0096 0.9500 0.030 Uiso calc R 1 . .
    C C9 0.2626(3) 1.1498(3) 0.83935(10) 0.0208(3) Uani d . 1 . .
    H H9 0.3766 1.2684 0.8358 0.025 Uiso calc R 1 . .
loop_
    _atom_site_aniso_label
    _atom_site_aniso_U_11
    _atom_site_aniso_U_22
    _atom_site_aniso_U_33
    _atom_site_aniso_U_12
    _atom_site_aniso_U_13
    _atom_site_aniso_U_23
    S1 0.0196(2) 0.0135(2) 0.0218(2) -0.00748(15) 0.00547(15) -0.00271(14)
    O1 0.0321(7) 0.0250(6) 0.0306(7) -0.0141(5) -0.0028(5) -0.0022(5)
    O2 0.0328(7) 0.0306(7) 0.0307(7) -0.0112(6) 0.0028(6) 0.0113(5)
    N1 0.0184(7) 0.0156(6) 0.0228(7) -0.0061(5) 0.0044(5) -0.0039(5)
    N2 0.0186(7) 0.0152(6) 0.0225(7) -0.0061(5) 0.0034(5) -0.0036(5)
    N3 0.0206(7) 0.0140(6) 0.0252(8) -0.0067(5) 0.0064(5) -0.0036(5)
    N4 0.0193(7) 0.0170(7) 0.0271(8) -0.0029(5) 0.0029(6) 0.0012(6)
    C1 0.0156(7) 0.0165(7) 0.0162(8) -0.0058(6) -0.0008(6) 0.0001(6)
    C2 0.0188(7) 0.0130(7) 0.0174(8) -0.0060(6) -0.0006(6) -0.0014(6)
    C3 0.0214(8) 0.0131(7) 0.0225(8) -0.0052(6) 0.0035(6) -0.0024(6)
    C4 0.0143(7) 0.0145(7) 0.0210(8) -0.0018(6) 0.0046(6) -0.0049(6)
    C5 0.0156(7) 0.0163(7) 0.0170(8) -0.0020(6) 0.0006(6) -0.0033(6)
    C6 0.0150(7) 0.0156(7) 0.0226(8) -0.0024(6) 0.0025(6) -0.0020(6)
    C7 0.0226(8) 0.0262(9) 0.0174(8) 0.0002(7) 0.0019(6) -0.0001(7)
    C8 0.0228(9) 0.0325(9) 0.0209(9) -0.0032(7) -0.0041(7) -0.0085(7)
    C9 0.0173(8) 0.0220(8) 0.0254(9) -0.0052(6) 0.0017(6) -0.0096(7)
_geom_special_details
;
All s.u.'s (except the s.u. in the dihedral angle between two l.s. planes) are
estimated using the full covariance matrix. The cell s.u.'s are taken into
account individually in the estimation of s.u.'s in distances, angles and
torsion angles; correlations between s.u.'s in cell parameters are only used
when they are defined by crystal symmetry. An approximate (isotropic)
treatment of cell s.u.'s is used for estimating s.u.'s involving l.s. planes.
;
loop_
    _geom_bond_atom_site_label_1
    _geom_bond_atom_site_label_2
    _geom_bond_site_symmetry_2
    _geom_bond_distance
    _geom_bond_publ_flag
    S1 C1 . 1.7373(16) ?
    S1 C2 . 1.7412(15) ?
    O1 N4 . 1.2271(19) ?
    O2 N4 . 1.2321(18) ?
    N1 C1 . 1.321(2) ?
    N1 N2 . 1.3949(19) ?
    N2 C2 . 1.297(2) ?
    N3 C1 . 1.342(2) ?
    N3 H1N . 0.8800 ?
    N3 H2N . 0.8799 ?
    N4 C6 . 1.472(2) ?
    C2 C3 . 1.506(2) ?
    C3 C4 . 1.516(2) ?
    C3 H3A . 0.9900 ?
    C3 H3B . 0.9900 ?
    C4 C5 . 1.393(2) ?
    C4 C9 . 1.400(2) ?
    C5 C6 . 1.389(2) ?
    C5 H5 . 0.9500 ?
    C6 C7 . 1.385(2) ?
    C7 C8 . 1.386(2) ?
    C7 H7 . 0.9500 ?
    C8 C9 . 1.391(2) ?
    C8 H8 . 0.9500 ?
    C9 H9 . 0.9500 ?
loop_
    _geom_angle_atom_site_label_1
    _geom_angle_atom_site_label_2
    _geom_angle_atom_site_label_3
    _geom_angle_site_symmetry_1
    _geom_angle_site_symmetry_3
    _geom_angle
    _geom_angle_publ_flag
    C1 S1 C2 . . 87.36(7) ?
    C1 N1 N2 . . 111.82(13) ?
    C2 N2 N1 . . 113.45(12) ?
    C1 N3 H1N . . 117.3 ?
    C1 N3 H2N . . 119.9 ?
    H1N N3 H2N . . 122.0 ?
    O1 N4 O2 . . 123.37(14) ?
    O1 N4 C6 . . 118.11(13) ?
    O2 N4 C6 . . 118.52(14) ?
    N1 C1 N3 . . 124.39(14) ?
    N1 C1 S1 . . 113.68(12) ?
    N3 C1 S1 . . 121.93(11) ?
    N2 C2 C3 . . 124.72(13) ?
    N2 C2 S1 . . 113.68(12) ?
    C3 C2 S1 . . 121.59(11) ?
    C2 C3 C4 . . 112.03(13) ?
    C2 C3 H3A . . 109.2 ?
    C4 C3 H3A . . 109.2 ?
    C2 C3 H3B . . 109.2 ?
    C4 C3 H3B . . 109.2 ?
    H3A C3 H3B . . 107.9 ?
    C5 C4 C9 . . 118.89(15) ?
    C5 C4 C3 . . 120.45(14) ?
    C9 C4 C3 . . 120.64(14) ?
    C6 C5 C4 . . 118.95(14) ?
    C6 C5 H5 . . 120.5 ?
    C4 C5 H5 . . 120.5 ?
    C7 C6 C5 . . 122.94(15) ?
    C7 C6 N4 . . 118.81(14) ?
    C5 C6 N4 . . 118.25(14) ?
    C6 C7 C8 . . 117.65(15) ?
    C6 C7 H7 . . 121.2 ?
    C8 C7 H7 . . 121.2 ?
    C9 C8 C7 . . 120.82(15) ?
    C9 C8 H8 . . 119.6 ?
    C7 C8 H8 . . 119.6 ?
    C8 C9 C4 . . 120.74(15) ?
    C8 C9 H9 . . 119.6 ?
    C4 C9 H9 . . 119.6 ?
loop_
    _geom_torsion_atom_site_label_1
    _geom_torsion_atom_site_label_2
    _geom_torsion_atom_site_label_3
    _geom_torsion_atom_site_label_4
    _geom_torsion_site_symmetry_1
    _geom_torsion_site_symmetry_2
    _geom_torsion_site_symmetry_3
    _geom_torsion_site_symmetry_4
    _geom_torsion
    _geom_torsion_publ_flag
    C1 N1 N2 C2 . . . . -0.19(19) ?
    N2 N1 C1 N3 . . . . -178.79(14) ?
    N2 N1 C1 S1 . . . . 0.65(17) ?
    C2 S1 C1 N1 . . . . -0.70(12) ?
    C2 S1 C1 N3 . . . . 178.76(14) ?
    N1 N2 C2 C3 . . . . 178.85(14) ?
    N1 N2 C2 S1 . . . . -0.36(17) ?
    C1 S1 C2 N2 . . . . 0.59(12) ?
    C1 S1 C2 C3 . . . . -178.64(14) ?
    N2 C2 C3 C4 . . . . -133.70(16) ?
    S1 C2 C3 C4 . . . . 45.44(18) ?
    C2 C3 C4 C5 . . . . -85.79(18) ?
    C2 C3 C4 C9 . . . . 92.73(17) ?
    C9 C4 C5 C6 . . . . -0.7(2) ?
    C3 C4 C5 C6 . . . . 177.85(14) ?
    C4 C5 C6 C7 . . . . 0.8(2) ?
    C4 C5 C6 N4 . . . . -179.81(13) ?
    O1 N4 C6 C7 . . . . -174.26(14) ?
    O2 N4 C6 C7 . . . . 5.7(2) ?
    O1 N4 C6 C5 . . . . 6.3(2) ?
    O2 N4 C6 C5 . . . . -173.78(14) ?
    C5 C6 C7 C8 . . . . -0.2(2) ?
    N4 C6 C7 C8 . . . . -179.63(15) ?
    C6 C7 C8 C9 . . . . -0.4(3) ?
    C7 C8 C9 C4 . . . . 0.5(3) ?
    C5 C4 C9 C8 . . . . 0.1(2) ?
    C3 C4 C9 C8 . . . . -178.44(15) ?
loop_
    _geom_hbond_atom_site_label_D
    _geom_hbond_atom_site_label_H
    _geom_hbond_atom_site_label_A
    _geom_hbond_site_symmetry_A
    _geom_hbond_distance_DH
    _geom_hbond_distance_HA
    _geom_hbond_distance_DA
    _geom_hbond_angle_DHA
    N3 H1n N2 1_545 0.88 2.25 3.0828(19) 157
    N3 H2n N1 2_776 0.88 2.12 3.003(2) 175
    C3 H3a N2 1_455 0.99 2.60 3.552(2) 162
    C3 H3b S1 1_565 0.99 2.85 3.6687(17) 141
    C7 H7 O2 2_567 0.95 2.53 3.355(2) 145
    C9 H9 O1 1_665 0.95 2.51 3.446(2) 168
    C5 H5 Cg 1_455 0.95 2.86 3.7708(17) 160
