# Supplementary material for: 5-(3-Nitro­benz­yl)-1,3,4-thia­diazol-2-amine
Source: Acta Crystallogr Sect E Struct Rep Online. 2009 Nov 25;65(Pt 12):o3200–1. doi: 10.1107/S1600536809049654 (PMC2971864; doi:10.1107/S1600536809049654)
Supplement: Supplementary file 2 [file e-65-o3200-Isup2.hkl]

#
# h,k,l, Fc-squared, Fo-squared, sigma(Fo-squared) and status flag
#
data_I
_shelx_title ' 0481'
_shelx_refln_list_code          4
_shelx_F_calc_maximum       91.94
_exptl_crystal_F_000       243.94
_reflns_d_resolution_high  0.7702
 
loop_
 _symmetry_equiv_pos_as_xyz
 'x, y, z'
 '-x, -y, -z'
 
_cell_length_a     5.0878
_cell_length_b     5.6213
_cell_length_c    17.8035
_cell_angle_alpha  80.980
_cell_angle_beta   85.677
_cell_angle_gamma  79.855
 
_shelx_F_squared_multiplier     1.000
 
loop_
 _refln_index_h
 _refln_index_k
 _refln_index_l
 _refln_F_squared_calc
 _refln_F_squared_meas
 _refln_F_squared_sigma
 _refln_observed_status
   1   0   0       28.06       27.04      1.35 o
   2   0   0      940.45      896.52     26.14 o
   3   0   0      246.80      244.72      6.08 o
   4   0   0       38.48       41.86      2.76 o
   5   0   0       44.13       43.28      2.79 o
   6   0   0       99.47      103.36      9.45 o
  -6   1   0       25.51       25.16      3.00 o
  -5   1   0        3.49        3.63      1.30 o
  -4   1   0        7.58        9.09      0.90 o
  -3   1   0       21.48       25.71      1.07 o
  -2   1   0     1031.94      972.37     16.55 o
  -1   1   0     1186.32     1164.23     16.33 o
   0   1   0     1574.54     1495.79     22.55 o
   1   1   0      799.67      734.83      9.46 o
   2   1   0      128.91      141.41      3.49 o
   3   1   0      395.47      410.67     27.16 o
   4   1   0      202.15      197.31      5.31 o
   5   1   0      153.93      150.64      5.45 o
   6   1   0       41.30       46.48      4.83 o
  -5   2   0        3.70        3.55      0.89 o
  -4   2   0      186.89      208.40      4.98 o
  -3   2   0      108.62      117.03      2.34 o
  -2   2   0       10.90       25.32      1.50 o
  -1   2   0      677.12      648.71     12.44 o
   0   2   0       99.95      106.30      1.82 o
   1   2   0      277.93      241.19      3.84 o
   2   2   0     1127.12     1084.63     14.07 o
   3   2   0      201.56      190.63      3.28 o
   4   2   0        0.12        0.29      0.41 o
   5   2   0       24.16       21.50      1.78 o
   6   2   0       62.55       63.60     11.89 o
  -5   3   0       25.68       22.61      3.99 o
  -4   3   0      228.01      233.28      6.90 o
  -3   3   0      217.44      220.31      4.06 o
  -2   3   0        6.20        7.24      0.79 o
  -1   3   0       33.16       42.08      2.02 o
   0   3   0      432.69      467.11      6.80 o
   1   3   0       27.53       22.78      0.90 o
   2   3   0       12.42       11.72      0.73 o
   3   3   0       48.19       44.82      1.89 o
   4   3   0       14.10       18.38      0.84 o
   5   3   0        1.39        3.50      0.68 o
   6   3   0      252.46      267.84     16.81 o
  -4   4   0       89.04       84.09      8.08 o
  -3   4   0      114.35      129.83      7.56 o
  -2   4   0      137.59      141.62      3.48 o
  -1   4   0      125.24      125.61      2.66 o
   0   4   0      276.83      280.93      4.63 o
   1   4   0      252.07      247.50      4.54 o
   2   4   0       89.36       83.38      2.15 o
   3   4   0       50.75       55.80      2.08 o
   4   4   0       97.57       88.65      4.53 o
   5   4   0        4.73        5.77      1.53 o
   6   4   0       61.93       45.05      5.71 o
  -3   5   0       49.87       44.00      3.19 o
  -2   5   0        9.65        9.85      1.08 o
  -1   5   0      211.32      222.05      4.88 o
   0   5   0       82.71       78.37      3.16 o
   1   5   0       20.88       18.81      1.51 o
   2   5   0       25.86       23.38      2.64 o
   3   5   0        4.13        5.05      1.13 o
   4   5   0       56.35       57.67      3.06 o
   5   5   0       15.35       22.31      5.17 o
  -2   6   0      187.60      203.15      9.91 o
  -1   6   0      118.86      116.86      7.21 o
   0   6   0       11.27        9.98      1.18 o
   1   6   0       25.51       29.36      3.44 o
   2   6   0      269.26      272.92      8.85 o
   3   6   0      112.79      128.83      6.53 o
   4   6   0       24.43       29.10      4.63 o
   0   7   0      104.79      114.57      9.05 o
   1   7   0       34.00       28.57      3.41 o
   2   7   0       28.35       29.10      4.74 o
  -2  -7   1       11.77       13.26      4.31 o
  -1  -7   1       62.87       68.15      9.93 o
   0  -7   1      193.49      210.26     10.25 o
  -4  -6   1       22.67       27.28      5.28 o
  -3  -6   1        4.78        4.67      1.46 o
  -2  -6   1      227.07      231.84      9.52 o
  -1  -6   1      138.69      142.77      5.33 o
   0  -6   1      209.19      206.45      6.21 o
   1  -6   1      155.58      154.77      5.07 o
  -5  -5   1       15.77       10.02      4.63 o
  -4  -5   1       13.55       12.89      2.09 o
  -3  -5   1       27.20       26.63      1.77 o
  -2  -5   1       32.98       30.82      2.64 o
  -1  -5   1      490.35      503.73      9.93 o
   0  -5   1      373.07      362.91      6.62 o
   1  -5   1      148.34      140.80      3.58 o
   2  -5   1        0.15       -0.60      0.89 o
   3  -5   1        0.98        1.22      1.52 o
  -5  -4   1        5.12        5.23      4.15 o
  -4  -4   1        3.36        6.71      1.26 o
  -3  -4   1      518.87      509.47      9.81 o
  -2  -4   1       55.21       53.24      1.65 o
  -1  -4   1        3.68        3.98      0.72 o
   0  -4   1       84.49       82.40      1.86 o
   1  -4   1      321.43      327.29      5.56 o
   2  -4   1        4.09        5.08      1.18 o
   3  -4   1       33.14       39.46      2.05 o
   4  -4   1        0.96        2.14      1.42 o
  -6  -3   1       14.44       11.91      2.78 o
  -5  -3   1      260.54      245.27      5.76 o
  -4  -3   1       63.98       67.16      2.17 o
  -3  -3   1      703.09      688.78     10.29 o
  -2  -3   1      237.04      235.26      4.72 o
  -1  -3   1     1007.64     1042.42     15.00 o
   0  -3   1      678.14      672.78      9.36 o
   1  -3   1      397.54      387.09      5.98 o
   2  -3   1       24.17       24.74      1.25 o
   3  -3   1        1.94        3.89      0.94 o
   4  -3   1       85.69       89.44      5.44 o
   5  -3   1      112.89      104.34      5.57 o
  -6  -2   1       14.38       16.90      2.33 o
  -5  -2   1       53.10       53.26      2.90 o
  -4  -2   1       53.33       52.94      1.40 o
  -3  -2   1       52.06       54.23      1.44 o
  -2  -2   1      114.19      115.94      1.94 o
  -1  -2   1       21.78       19.00      0.69 o
   0  -2   1      707.76      720.40     10.68 o
   1  -2   1      131.07      134.29      3.31 o
   2  -2   1       25.60       37.36      1.18 o
   3  -2   1        0.92        2.97      0.52 o
   4  -2   1      143.07      145.14      4.93 o
   5  -2   1      207.24      196.72     14.77 o
  -6  -1   1        4.76        2.18      1.55 o
  -5  -1   1       10.09        8.04      2.30 o
  -4  -1   1       51.24       52.12      2.23 o
  -3  -1   1       17.70       15.95      4.10 o
  -2  -1   1     3661.57     3476.76     75.96 o
  -1  -1   1      268.68      262.76      3.44 o
   0  -1   1      407.15      409.69      6.30 o
   1  -1   1     3950.93     3782.95     62.02 o
   2  -1   1      404.86      369.13      9.65 o
   3  -1   1        5.25        7.28      0.96 o
   4  -1   1       16.99       17.53      1.05 o
   5  -1   1       54.28       46.57      3.30 o
   6  -1   1        6.05        1.38      2.01 o
  -6   0   1       23.36       22.59      4.94 o
  -5   0   1        2.46        0.03      1.08 o
  -4   0   1      649.78      670.37     19.70 o
  -3   0   1       98.02       94.57      6.31 o
  -2   0   1       39.14       43.89      2.26 o
  -1   0   1     1100.73     1026.67     17.41 o
   1   0   1     1523.14     1423.55     37.45 o
   2   0   1       40.42       35.60      0.94 o
   3   0   1      229.88      208.94      5.68 o
   4   0   1        5.40        9.64      1.47 o
   5   0   1      383.86      426.13     11.14 o
   6   0   1        5.55        5.65      2.88 o
  -6   1   1        2.46        0.90      7.54 o
  -5   1   1        9.67        7.33      1.68 o
  -4   1   1       71.15       68.91      3.23 o
  -3   1   1      414.37      444.65      8.07 o
  -2   1   1       73.44       78.93      2.46 o
  -1   1   1       12.59       15.48      0.67 o
   0   1   1      913.13      860.65     13.95 o
   1   1   1     2527.88     2364.70     36.42 o
   2   1   1       40.66       37.36      2.57 o
   3   1   1      732.85      754.14     20.32 o
   4   1   1       22.15       17.90      1.40 o
   5   1   1      225.99      225.67      7.78 o
   6   1   1       26.27       25.45      5.34 o
  -5   2   1       23.22       28.13      3.34 o
  -4   2   1      139.15      150.27      3.71 o
  -3   2   1       16.86       18.23      0.72 o
  -2   2   1     1215.47     1229.73     16.47 o
  -1   2   1      136.65      150.79      2.46 o
   0   2   1      728.58      744.29     11.27 o
   1   2   1      728.09      718.87     10.55 o
   2   2   1     1310.24     1463.53     20.34 o
   3   2   1       92.38      100.13      2.03 o
   4   2   1      124.68      123.03      2.58 o
   5   2   1        4.78        6.32      1.41 o
   6   2   1        0.92        3.85      1.82 o
  -5   3   1        0.36        2.37      1.62 o
  -4   3   1        5.54        8.88      1.03 o
  -3   3   1       56.35       54.30      2.44 o
  -2   3   1      183.65      189.91      4.93 o
  -1   3   1      751.35      785.40     11.18 o
   0   3   1      520.73      510.95      7.24 o
   1   3   1      398.32      441.65      7.50 o
   2   3   1       42.58       31.27      0.98 o
   3   3   1      394.53      371.17      5.45 o
   4   3   1      139.23      134.63      2.81 o
   5   3   1        4.90        3.84      0.83 o
   6   3   1      137.18      143.21      8.06 o
  -4   4   1       43.29       52.46      3.62 o
  -3   4   1      470.01      488.63     13.67 o
  -2   4   1       28.94       26.02      1.24 o
  -1   4   1       39.65       42.58      1.78 o
   0   4   1      139.71      134.95      2.77 o
   1   4   1       54.61       52.99      1.55 o
   2   4   1       67.72       60.02      1.71 o
   3   4   1      238.82      229.98      4.40 o
   4   4   1        5.68        9.98      1.03 o
   5   4   1        3.11        1.12      1.30 o
   6   4   1       55.82       45.81      6.57 o
  -3   5   1       78.84       74.63      4.58 o
  -2   5   1       28.53       24.39      1.61 o
  -1   5   1      188.13      202.68      6.74 o
   0   5   1      209.97      211.83      4.09 o
   1   5   1       37.00       32.92      2.08 o
   2   5   1        3.79        5.65      1.73 o
   3   5   1      120.39      107.20      3.43 o
   4   5   1       87.87       91.66      5.65 o
   5   5   1      208.41      216.21     15.20 o
  -2   6   1       67.77       75.19      4.96 o
  -1   6   1      309.08      347.94     10.53 o
   0   6   1        0.85        3.50      1.24 o
   1   6   1        1.27        1.43      1.27 o
   2   6   1      175.95      182.37     11.32 o
   3   6   1      113.02      121.43      4.80 o
   4   6   1       55.33       61.38      5.07 o
   0   7   1        0.00        1.08      3.56 o
   1   7   1        9.87       11.86      3.13 o
   2   7   1       88.89       97.89      4.94 o
  -2  -7   2        9.71        7.76      3.23 o
  -1  -7   2       10.41       10.04      2.05 o
  -4  -6   2       10.44        3.23      4.42 o
  -3  -6   2      200.67      234.86     15.09 o
  -2  -6   2       10.45       10.36      1.81 o
  -1  -6   2       29.33       30.72      3.77 o
   0  -6   2      180.66      198.15      8.41 o
   1  -6   2        6.49        6.89      1.76 o
   2  -6   2       14.88       16.14      3.74 o
  -5  -5   2       79.27       69.50      5.37 o
  -4  -5   2        4.37        5.31      1.29 o
  -3  -5   2       14.65       17.37      1.65 o
  -2  -5   2       78.01       72.16      2.60 o
  -1  -5   2       99.78       95.24      3.13 o
   0  -5   2        2.03        0.76      1.38 o
   1  -5   2       26.86       21.32      1.62 o
   2  -5   2       41.21       38.65      2.34 o
   3  -5   2       20.66       17.68      3.23 o
  -5  -4   2       44.57       37.16      3.10 o
  -4  -4   2      127.03      114.13      4.17 o
  -3  -4   2      548.54      565.28     10.55 o
  -2  -4   2      265.40      254.98      4.84 o
  -1  -4   2      260.07      242.03      4.03 o
   0  -4   2       10.36        8.00      0.75 o
   1  -4   2       99.39       96.37      2.66 o
   2  -4   2      379.27      389.16      8.11 o
   3  -4   2        0.93        0.52      0.87 o
   4  -4   2       22.34       17.14      2.91 o
  -6  -3   2        3.01        6.18      3.88 o
  -5  -3   2        0.66        0.19      0.82 o
  -4  -3   2      201.28      203.86      3.76 o
  -3  -3   2      601.70      592.26      8.98 o
  -2  -3   2      189.46      179.06      3.28 o
  -1  -3   2      123.99      128.57      2.53 o
   0  -3   2      338.70      345.26      5.28 o
   1  -3   2       35.81       33.99      1.15 o
   2  -3   2      761.94      779.49     16.96 o
   3  -3   2       28.75       30.69      1.15 o
   4  -3   2        2.05        4.70      1.31 o
   5  -3   2       17.25       14.98      2.26 o
  -6  -2   2        6.78        4.15      1.83 o
  -5  -2   2        2.96        3.31      1.41 o
  -4  -2   2       96.33       90.92      4.32 o
  -3  -2   2       15.23        9.26      0.56 o
  -2  -2   2      100.94      113.20      2.54 o
  -1  -2   2      798.59      821.35     10.90 o
   0  -2   2     1215.31     1171.60     16.97 o
   1  -2   2       71.33       69.89      1.55 o
   2  -2   2      101.69      103.18      2.56 o
   3  -2   2       12.28       16.06      1.11 o
   4  -2   2       35.62       34.56      1.19 o
   5  -2   2      288.22      314.94     18.29 o
  -6  -1   2       35.30       42.92      3.02 o
  -5  -1   2       90.12       99.00      4.76 o
  -4  -1   2       12.76       12.86      1.23 o
  -3  -1   2     1321.56     1395.34     26.53 o
  -2  -1   2       91.87       79.29      1.62 o
  -1  -1   2      194.07      193.41      2.69 o
   0  -1   2      527.90      515.85      7.61 o
   1  -1   2      220.23      198.93      3.34 o
   2  -1   2        3.31        6.53      0.84 o
   3  -1   2      838.70      855.93     11.69 o
   4  -1   2       84.94       84.57      1.94 o
   5  -1   2        8.80       10.33      3.45 o
   6  -1   2       15.82       18.43      3.66 o
  -6   0   2      109.51      114.58      7.67 o
  -5   0   2       51.66       60.59      2.98 o
  -4   0   2       87.21       98.96      4.48 o
  -3   0   2      178.57      183.83      5.68 o
  -2   0   2     1230.35     1172.97     20.46 o
  -1   0   2        5.85        4.99      0.62 o
   1   0   2      356.09      320.56      5.72 o
   2   0   2       63.78       58.72      1.68 o
   3   0   2      350.47      328.71     14.19 o
   4   0   2      104.99      103.42      3.48 o
   5   0   2       28.64       34.67      2.80 o
   6   0   2      145.00      150.87      8.62 o
  -6   1   2      138.29      137.70      7.81 o
  -5   1   2        1.55        0.97      1.55 o
  -4   1   2      350.96      351.59     11.33 o
  -3   1   2      716.62      740.99     18.31 o
  -2   1   2      790.45      825.48     11.08 o
  -1   1   2     5746.93     5429.09    101.14 o
   0   1   2      657.04      650.99     10.73 o
   1   1   2      711.29      725.83     10.31 o
   2   1   2       37.00       39.97      1.50 o
   3   1   2      486.22      531.99     10.47 o
   4   1   2       58.86       65.10      2.59 o
   5   1   2      133.22      160.39      8.97 o
   6   1   2       33.61       32.24      3.10 o
  -5   2   2       21.21       16.06      1.62 o
  -4   2   2      125.70      134.17      5.09 o
  -3   2   2       20.97       20.30      1.26 o
  -2   2   2      850.12      874.41     11.90 o
  -1   2   2      716.41      758.80     10.25 o
   0   2   2      943.03      918.07     11.43 o
   1   2   2     1778.41     1773.82     22.20 o
   2   2   2       14.68       24.95      0.93 o
   3   2   2       34.23       27.26      1.32 o
   4   2   2       36.05       33.57      1.18 o
   5   2   2       53.49       52.39      3.78 o
   6   2   2        3.21        8.48      1.83 o
  -5   3   2       15.97       16.71      2.59 o
  -4   3   2       80.16       75.96      4.03 o
  -3   3   2       52.75       52.69      1.58 o
  -2   3   2      522.31      537.48      8.72 o
  -1   3   2      901.59      928.30     12.81 o
   0   3   2      116.01      118.38      3.20 o
   1   3   2        2.38        4.92      0.56 o
   2   3   2        0.62        0.41      0.25 o
   3   3   2      144.69      139.66      3.29 o
   4   3   2      464.33      459.72      7.46 o
   5   3   2       24.59       26.26      2.65 o
   6   3   2        7.33        9.92      2.42 o
  -4   4   2       26.49       27.82      2.62 o
  -3   4   2       34.67       32.98      1.63 o
  -2   4   2       11.98       11.55      1.27 o
  -1   4   2        7.47        7.22      0.73 o
   0   4   2      416.01      428.11      6.63 o
   1   4   2        1.76        1.42      0.52 o
   2   4   2      283.02      278.26      6.30 o
   3   4   2      544.21      584.37      9.54 o
   4   4   2      667.10      665.21     10.73 o
   5   4   2        1.25       -1.40      2.16 o
   6   4   2      103.67       92.80      8.84 o
  -3   5   2      102.83      107.27     14.31 o
  -2   5   2        3.95        3.63      1.61 o
  -1   5   2      189.51      197.65      4.46 o
   0   5   2       47.99       56.98      2.84 o
   1   5   2       15.10       20.58      1.78 o
   2   5   2       63.08       64.51      2.54 o
   3   5   2        4.67        3.35      0.92 o
   4   5   2        0.48        2.83      1.39 o
   5   5   2       10.72       13.58      3.66 o
  -1   6   2        2.79        2.28      1.44 o
   0   6   2      240.26      269.59      9.93 o
   1   6   2        1.66        3.40      1.23 o
   2   6   2       10.51       13.69      1.79 o
   3   6   2       11.59       15.54      3.84 o
   4   6   2      119.51      138.72     14.17 o
   0   7   2      182.07      173.21     11.53 o
   1   7   2       83.42       94.20      7.54 o
   2   7   2        8.14        7.33      1.99 o
  -4  -6   3      198.88      200.79     10.47 o
  -3  -6   3       87.43       85.69      7.54 o
  -2  -6   3       31.53       33.11      2.52 o
  -1  -6   3       22.08       19.77      1.94 o
   0  -6   3       11.18       12.91      4.53 o
   1  -6   3        2.88        2.22      1.50 o
   2  -6   3      110.83      103.11      5.05 o
  -5  -5   3       67.52       65.60      9.65 o
  -4  -5   3       50.65       49.60      4.63 o
  -3  -5   3        1.89        1.00      1.56 o
  -2  -5   3       71.02       74.14      7.87 o
  -1  -5   3      139.65      131.58      4.06 o
   0  -5   3      365.21      389.15      9.93 o
   1  -5   3      212.38      219.07      6.52 o
   2  -5   3       83.12       82.35      5.08 o
   3  -5   3       13.77       13.49      2.91 o
  -5  -4   3      185.65      186.44      8.88 o
  -4  -4   3        0.75        2.06      1.25 o
  -3  -4   3      139.91      137.89      3.09 o
  -2  -4   3     1504.58     1539.07     23.16 o
  -1  -4   3        2.77        1.89      0.41 o
   0  -4   3        2.27        1.48      0.52 o
   1  -4   3        3.84        4.68      0.80 o
   2  -4   3        6.64        7.15      1.51 o
   3  -4   3      104.16       97.31      4.27 o
   4  -4   3      114.80      121.04      8.51 o
  -6  -3   3       33.23       34.60      4.19 o
  -5  -3   3      248.78      244.23      8.43 o
  -4  -3   3       38.31       36.11      2.11 o
  -3  -3   3      238.77      226.46      4.10 o
  -2  -3   3      256.91      234.14      4.57 o
  -1  -3   3       26.83       23.38      1.10 o
   0  -3   3        6.23        4.28      0.53 o
   1  -3   3       46.00       40.37      2.28 o
   2  -3   3      319.79      315.15      5.28 o
   3  -3   3      332.68      337.67      9.76 o
   4  -3   3       32.47       33.04      1.66 o
   5  -3   3        0.47       -0.86      1.83 o
  -6  -2   3        5.78        4.83      2.23 o
  -5  -2   3        2.64        0.84      1.23 o
  -4  -2   3       43.17       41.71      1.43 o
  -3  -2   3      186.34      178.18      3.39 o
  -2  -2   3        3.31        7.91      0.45 o
  -1  -2   3       61.45       58.32      1.17 o
   0  -2   3      178.79      184.12      3.25 o
   1  -2   3        0.36        0.11      0.28 o
   2  -2   3      160.85      163.98      4.59 o
   3  -2   3       21.54       20.95      1.19 o
   4  -2   3      265.32      281.15      7.34 o
   5  -2   3        1.26        3.16      1.05 o
  -6  -1   3        9.56       10.22      2.32 o
  -5  -1   3       77.20       78.35      4.57 o
  -4  -1   3      251.78      238.04      6.81 o
  -3  -1   3       77.81       66.88      1.59 o
  -2  -1   3      115.17      111.62      2.17 o
  -1  -1   3       30.49       27.18      0.82 o
   0  -1   3     1071.45      942.97     13.70 o
   1  -1   3      230.39      203.94      4.71 o
   2  -1   3        1.57        1.58      0.38 o
   3  -1   3       12.11       19.85      1.50 o
   4  -1   3      390.76      406.83      6.62 o
   5  -1   3      102.61      117.55      8.19 o
  -6   0   3      136.21      153.22      6.46 o
  -5   0   3      130.64      138.24      4.94 o
  -4   0   3      412.00      446.15     11.26 o
  -3   0   3      346.15      336.82      7.86 o
  -2   0   3     1013.61      981.13     15.26 o
  -1   0   3      118.44      116.90      1.93 o
   0   0   3      403.44      376.01      7.17 o
   1   0   3     3502.85     3135.33     99.48 o
   2   0   3      114.57      108.60      2.68 o
   3   0   3      343.45      325.40      7.04 o
   4   0   3      191.15      196.40      5.72 o
   5   0   3      112.41      124.66      5.40 o
   6   0   3      132.27      147.49      6.51 o
  -6   1   3      102.31       98.95      9.05 o
  -5   1   3       55.76       60.93      5.98 o
  -4   1   3       25.85       22.03      1.09 o
  -3   1   3        5.81        6.78      0.45 o
  -2   1   3       12.48       13.64      0.73 o
  -1   1   3     8453.79     7977.74    257.17 o
   0   1   3      152.37      154.57      2.27 o
   1   1   3        0.04        2.79      0.33 o
   2   1   3       87.22       82.78      1.55 o
   3   1   3      413.01      401.65      7.16 o
   4   1   3       41.03       42.51      2.43 o
   5   1   3      381.21      425.73     10.88 o
   6   1   3       51.29       52.54      3.23 o
  -5   2   3       10.09        7.67      1.13 o
  -4   2   3      562.63      572.99     10.28 o
  -3   2   3      546.31      524.60      8.42 o
  -2   2   3      383.89      435.14      5.97 o
  -1   2   3       79.90       78.06      2.14 o
   0   2   3      472.51      470.18      6.05 o
   1   2   3      931.04      971.92     12.54 o
   2   2   3       58.65       48.08      1.58 o
   3   2   3       74.79       74.59      2.39 o
   4   2   3       42.49       37.95      1.47 o
   5   2   3        0.44        1.19      1.75 o
   6   2   3       10.36        8.74      2.69 o
  -5   3   3       82.99       78.53      4.63 o
  -4   3   3       16.59       15.04      1.69 o
  -3   3   3        0.30        7.42      3.04 o
  -2   3   3       13.38       10.88      0.79 o
  -1   3   3       36.14       41.25      1.30 o
   0   3   3       57.57       49.73      1.56 o
   1   3   3     2880.42     3039.78     49.57 o
   2   3   3      144.88      136.89      2.44 o
   3   3   3      383.74      397.34      6.53 o
   4   3   3      501.52      511.30      7.71 o
   5   3   3      120.41      110.95      3.20 o
   6   3   3       14.52       14.64      2.00 o
  -4   4   3       44.11       49.90      4.42 o
  -3   4   3        0.35        0.82      0.83 o
  -2   4   3        3.83        6.34      1.03 o
  -1   4   3      232.48      234.39      4.16 o
   0   4   3       13.78       10.55      0.99 o
   1   4   3       37.49       41.27      1.33 o
   2   4   3       54.44       45.86      1.73 o
   3   4   3      133.77      143.36      3.31 o
   4   4   3      229.99      261.62      4.96 o
   5   4   3       55.89       60.26      7.33 o
   6   4   3       22.70       20.37      5.28 o
  -3   5   3        4.12        5.05      1.33 o
  -2   5   3        0.13        1.18      1.54 o
  -1   5   3        1.82        5.99      1.96 o
   0   5   3      135.16      128.33      3.28 o
   1   5   3      141.99      122.52      3.51 o
   2   5   3      204.68      213.39      6.82 o
   3   5   3       54.60       58.43      2.44 o
   4   5   3       12.32       12.35      1.82 o
   5   5   3       11.68        9.13      1.76 o
  -2   6   3       84.62       85.21      7.54 o
  -1   6   3        0.53        4.01      3.08 o
   0   6   3       52.74       57.48      2.58 o
   1   6   3       15.51       18.40      2.65 o
   2   6   3      209.47      212.12      6.93 o
   3   6   3       34.31       33.51      2.34 o
   4   6   3       65.04       62.38      4.37 o
   0   7   3       96.80       99.01      5.26 o
   1   7   3      167.25      176.20      7.55 o
   2   7   3       41.16       42.25      6.04 o
  -3  -6   4        0.10       -0.02      1.80 o
  -2  -6   4       92.36       98.95      4.85 o
  -1  -6   4      289.65      292.33      9.11 o
   0  -6   4      158.16      172.70      8.85 o
   1  -6   4      155.74      155.61      5.79 o
   2  -6   4       87.67       89.53      4.62 o
  -5  -5   4        4.29        5.07      2.27 o
  -4  -5   4      222.81      245.70     13.69 o
  -3  -5   4      185.45      191.17     14.72 o
  -2  -5   4       10.23        8.78      1.28 o
  -1  -5   4      386.55      407.11      7.48 o
   0  -5   4       59.31       60.40      1.97 o
   1  -5   4      141.10      139.53      3.80 o
   2  -5   4      113.19      110.72      5.51 o
   3  -5   4        6.14        5.82      3.23 o
  -5  -4   4      118.06      107.32      5.64 o
  -4  -4   4        0.25        1.07      0.83 o
  -3  -4   4        0.29        0.16      0.73 o
  -2  -4   4      106.40      105.57      3.67 o
  -1  -4   4      197.53      178.70      3.52 o
   0  -4   4       63.16       62.03      2.10 o
   1  -4   4      183.59      182.84      3.51 o
   2  -4   4      124.65      126.39      4.04 o
   3  -4   4      132.58      127.54      4.34 o
   4  -4   4       84.05       87.12      5.50 o
  -6  -3   4       58.10       44.67      4.89 o
  -5  -3   4      161.01      170.15      5.47 o
  -4  -3   4       90.52       79.13      2.33 o
  -3  -3   4       20.87       18.59      1.65 o
  -2  -3   4       39.66       36.35      1.03 o
  -1  -3   4      139.51      132.33      2.62 o
   0  -3   4      287.80      309.16      5.32 o
   1  -3   4      212.55      217.07      4.20 o
   2  -3   4        6.99        5.71      0.70 o
   3  -3   4       19.75       15.55      1.20 o
   4  -3   4       55.07       52.25      3.07 o
   5  -3   4       12.42       15.10      2.80 o
  -6  -2   4      174.31      177.40      7.31 o
  -5  -2   4        0.31        1.88      1.46 o
  -4  -2   4        0.01        0.53      0.37 o
  -3  -2   4       34.52       33.77      1.09 o
  -2  -2   4      178.89      183.60      4.17 o
  -1  -2   4        3.65        0.65      0.30 o
   0  -2   4     1182.72     1186.12     17.24 o
   1  -2   4        0.01        0.24      0.26 o
   2  -2   4       82.93       71.54      2.51 o
   3  -2   4       73.41       68.54      1.77 o
   4  -2   4        5.60        6.87      0.79 o
   5  -2   4        0.02        1.76      1.00 o
  -6  -1   4       57.37       57.26      5.47 o
  -5  -1   4      195.52      204.70      6.56 o
  -4  -1   4      320.16      265.41     12.60 o
  -3  -1   4      429.60      425.91      7.93 o
  -2  -1   4      286.05      289.81      4.33 o
  -1  -1   4      132.36      151.55      2.76 o
   0  -1   4      650.35      602.08     10.14 o
   1  -1   4     1345.62     1341.30     23.43 o
   2  -1   4       20.73       19.02      0.74 o
   3  -1   4       51.47       49.23      1.83 o
   4  -1   4       85.56       90.05      3.24 o
   5  -1   4       38.56       36.88      2.76 o
   6  -1   4        7.06        6.57      3.34 o
  -6   0   4       24.27       19.86      2.30 o
  -5   0   4       79.41       86.39      6.57 o
  -4   0   4        0.76        0.01      1.37 o
  -3   0   4      444.86      463.10      7.69 o
  -2   0   4       48.49       41.05      0.91 o
  -1   0   4      106.56      105.71      1.81 o
   0   0   4     3594.14     3278.53     67.88 o
   2   0   4        1.13        0.68      0.25 o
   3   0   4       14.80       12.38      0.81 o
   4   0   4        9.45       12.51      0.46 o
   5   0   4       71.20       77.53      3.96 o
   6   0   4      393.76      411.58     24.20 o
  -6   1   4       52.12       61.30      4.80 o
  -5   1   4      125.09      162.11      9.92 o
  -4   1   4       98.67       91.45      3.32 o
  -3   1   4       72.66       66.31      2.51 o
  -2   1   4       18.88       13.23      0.56 o
  -1   1   4      422.32      410.07      6.44 o
   0   1   4       39.07       46.61      0.92 o
   1   1   4      782.69      749.21     10.89 o
   2   1   4       21.24       18.91      0.62 o
   3   1   4      798.68      796.64     14.30 o
   4   1   4      437.28      461.11     13.03 o
   5   1   4       26.23       28.58      1.93 o
   6   1   4      166.63      156.21      7.63 o
  -5   2   4        2.77        4.23      4.47 o
  -4   2   4       98.23       91.84      2.68 o
  -3   2   4      292.29      308.27      5.34 o
  -2   2   4     1025.44     1135.58     14.06 o
  -1   2   4      274.63      258.44      4.19 o
   0   2   4      632.86      630.38      8.01 o
   1   2   4      642.07      624.98      8.56 o
   2   2   4      797.50      771.90     11.40 o
   3   2   4       26.26       19.33      0.81 o
   4   2   4       41.62       43.63      1.45 o
   5   2   4        0.17        1.71      1.11 o
   6   2   4        3.20        3.71      1.80 o
  -5   3   4        2.78        3.77      1.51 o
  -4   3   4        0.09        0.25      0.87 o
  -3   3   4     1378.20     1384.79     19.33 o
  -2   3   4       42.03       35.39      2.55 o
  -1   3   4      213.22      227.04      3.41 o
   0   3   4      373.49      358.57      5.02 o
   1   3   4        3.30        3.83      0.54 o
   2   3   4      407.76      434.93      6.44 o
   3   3   4        2.60        6.95      0.67 o
   4   3   4      154.58      160.77      3.23 o
   5   3   4       19.82       19.76      1.21 o
   6   3   4       87.95       83.54      4.40 o
  -4   4   4        0.02        0.00      2.16 o
  -3   4   4       35.31       31.76      2.18 o
  -2   4   4      289.88      277.88      5.55 o
  -1   4   4       98.37       91.61      2.61 o
   0   4   4      412.96      423.34      6.12 o
   1   4   4      142.58      123.44      3.09 o
   2   4   4      175.81      179.07      6.40 o
   3   4   4        0.75        2.08      0.45 o
   4   4   4       44.33       54.06      1.76 o
   5   4   4       30.98       26.92      2.45 o
   6   4   4       31.65       32.01      4.74 o
  -3   5   4        1.21        4.80      2.21 o
  -2   5   4       12.80       15.88      1.56 o
  -1   5   4      154.19      154.63      4.52 o
   0   5   4      311.45      323.04      6.13 o
   1   5   4       81.39       67.59      2.21 o
   2   5   4       41.11       47.70      2.16 o
   3   5   4      188.36      181.12      6.28 o
   4   5   4        1.83       -0.04      1.29 o
   5   5   4        8.87        9.07      1.96 o
  -2   6   4       40.83       45.92      4.22 o
  -1   6   4      106.37      115.92      4.26 o
   0   6   4       15.60       15.40      2.72 o
   1   6   4        5.10        3.17      1.21 o
   2   6   4        4.79       10.54      1.56 o
   3   6   4      372.89      381.25     13.67 o
   4   6   4      104.55      126.90      9.65 o
   0   7   4        4.35        2.69      2.91 o
   1   7   4      278.12      303.59     11.41 o
   2   7   4       58.40       57.32      4.73 o
  -3  -6   5       82.52       79.52      7.57 o
  -2  -6   5       46.49       44.78      3.67 o
  -1  -6   5      137.69      136.29      6.26 o
   0  -6   5        0.02       -1.08      1.10 o
   1  -6   5        3.06        2.34      1.20 o
   2  -6   5       12.02       11.00      2.67 o
  -4  -5   5       21.85       22.12      2.87 o
  -3  -5   5        4.37        5.35      1.80 o
  -2  -5   5       15.69       10.21      1.72 o
  -1  -5   5      119.27      113.64      3.29 o
   0  -5   5       69.79       66.54      3.05 o
   1  -5   5      200.99      196.11      4.51 o
   2  -5   5      130.00      141.25      6.69 o
   3  -5   5        0.15       -0.23      1.83 o
  -5  -4   5       25.49       19.26      3.02 o
  -4  -4   5       17.86       15.94      2.05 o
  -3  -4   5      115.08      110.12      3.97 o
  -2  -4   5      992.04     1011.76     16.22 o
  -1  -4   5      134.64      131.22      4.84 o
   0  -4   5      216.86      225.79      5.26 o
   1  -4   5       72.24       66.55      1.91 o
   2  -4   5       23.58       22.67      2.82 o
   3  -4   5        0.01       -0.74      1.35 o
   4  -4   5       55.96       50.97     11.53 o
  -6  -3   5       37.67       36.64      3.95 o
  -5  -3   5      194.23      198.61      7.84 o
  -4  -3   5      142.13      127.40      3.06 o
  -3  -3   5      182.84      180.32      4.04 o
  -2  -3   5      987.22      963.30     12.90 o
  -1  -3   5      304.88      309.99      5.32 o
   0  -3   5      409.06      406.54      9.88 o
   1  -3   5     1049.00     1076.61     15.98 o
   2  -3   5       32.47       28.47      1.60 o
   3  -3   5       14.46       13.12      0.92 o
   4  -3   5       18.28       17.14      1.90 o
   5  -3   5       95.01      102.09     11.96 o
  -6  -2   5      157.60      161.82      6.89 o
  -5  -2   5       15.13       17.17      1.78 o
  -4  -2   5      128.03      126.67      2.78 o
  -3  -2   5       60.76       58.75      1.32 o
  -2  -2   5      436.21      447.59      7.13 o
  -1  -2   5      375.81      332.84      5.90 o
   0  -2   5      139.12      130.91      2.63 o
   1  -2   5      385.19      369.85      5.86 o
   2  -2   5      167.96      159.00      6.11 o
   3  -2   5        9.78        9.01      1.08 o
   4  -2   5        2.36        1.12      0.56 o
   5  -2   5       41.35       43.63      7.65 o
  -6  -1   5      126.88      134.73     11.28 o
  -5  -1   5        0.72        0.83      1.20 o
  -4  -1   5      179.17      159.42      4.18 o
  -3  -1   5       42.70       37.64      0.93 o
  -2  -1   5      759.05      805.37     10.96 o
  -1  -1   5      723.70      696.51     10.49 o
   0  -1   5      326.84      335.53      7.32 o
   1  -1   5      292.27      280.37      8.66 o
   2  -1   5      199.39      205.85      4.22 o
   3  -1   5       15.77        9.48      0.60 o
   4  -1   5      229.22      245.85      5.01 o
   5  -1   5       11.03        8.05      0.65 o
   6  -1   5        0.39        2.59      3.02 o
  -6   0   5       23.39       20.00      2.48 o
  -5   0   5       10.12        9.42      2.45 o
  -4   0   5      166.82      154.78      4.02 o
  -3   0   5      195.82      179.76      3.69 o
  -2   0   5      322.74      311.52      4.67 o
  -1   0   5       29.01       36.27      0.94 o
   0   0   5      377.17      372.75      7.50 o
   2   0   5     1908.30     1969.74     25.23 o
   3   0   5      197.75      218.38      3.68 o
   4   0   5       38.39       39.66      0.99 o
   5   0   5       42.63       46.67      2.85 o
   6   0   5       24.44       17.19      2.91 o
  -6   1   5        5.17        7.33      4.74 o
  -5   1   5        4.23        1.40      2.80 o
  -4   1   5       28.23       24.72      1.27 o
  -3   1   5       76.11       81.96      3.92 o
  -2   1   5      169.03      177.80      2.94 o
  -1   1   5      218.04      243.88      3.86 o
   0   1   5      478.44      467.57      6.82 o
   1   1   5       95.66       83.84      1.69 o
   2   1   5      189.16      210.52      3.58 o
   3   1   5       12.20       11.08      0.60 o
   4   1   5      175.92      176.51      3.05 o
   5   1   5        3.60        5.02      1.46 o
   6   1   5      140.37      146.15      6.16 o
  -5   2   5      120.11      112.63      9.27 o
  -4   2   5       64.33       64.78      2.01 o
  -3   2   5       81.98       83.76      1.86 o
  -2   2   5     1196.63     1208.38     15.18 o
  -1   2   5       18.23       28.22      1.29 o
   0   2   5      119.20      137.62      2.17 o
   1   2   5      131.64      143.09      2.44 o
   2   2   5        4.70        4.23      0.41 o
   3   2   5       19.49       21.60      0.76 o
   4   2   5      775.37      801.42     14.65 o
   5   2   5        1.51        0.42      2.74 o
   6   2   5       49.52       51.21      5.82 o
  -5   3   5        2.01        1.14      1.29 o
  -4   3   5       14.67       13.22      1.40 o
  -3   3   5       51.65       48.64      2.27 o
  -2   3   5      667.48      690.92      9.80 o
  -1   3   5      304.28      299.16      4.65 o
   0   3   5      268.29      266.62      3.97 o
   1   3   5        0.77        0.53      0.42 o
   2   3   5      347.72      340.45      5.11 o
   3   3   5       37.93       38.38      1.21 o
   4   3   5      135.09      138.31      2.92 o
   5   3   5      111.41      106.96      2.90 o
   6   3   5        1.07        1.55      1.69 o
  -4   4   5       21.00       20.53      2.43 o
  -3   4   5      145.44      154.47      5.08 o
  -2   4   5      545.52      538.48     13.43 o
  -1   4   5      122.43      112.09      2.46 o
   0   4   5      665.60      711.21      9.92 o
   1   4   5       93.28       84.70      2.87 o
   2   4   5       73.80       61.30      2.26 o
   3   4   5      129.08      126.01      3.26 o
   4   4   5       14.91       15.45      0.99 o
   5   4   5        0.09        1.03      2.86 o
   6   4   5        4.37        6.14      3.34 o
  -3   5   5        2.91        6.95      2.91 o
  -2   5   5       15.00       14.19      1.46 o
  -1   5   5       10.21        7.76      1.44 o
   0   5   5      387.52      411.07      7.85 o
   1   5   5      219.32      221.33      5.20 o
   2   5   5        2.27        3.41      1.08 o
   3   5   5        6.63        7.72      1.22 o
   4   5   5        5.07        4.97      1.48 o
   5   5   5       28.95       28.96      2.81 o
  -2   6   5       66.81       60.59      3.50 o
  -1   6   5      179.53      195.87      6.16 o
   0   6   5      204.82      222.85      7.34 o
   1   6   5        2.54        4.43      1.72 o
   2   6   5       58.98       52.87      3.14 o
   3   6   5      171.69      201.64      6.60 o
   4   6   5      171.85      190.36     12.29 o
   0   7   5       16.02       12.72      4.42 o
   1   7   5       18.90       11.32      3.56 o
   2   7   5        9.80        6.35      1.86 o
  -3  -6   6       87.84       79.73      4.39 o
  -2  -6   6       68.25       69.70      4.10 o
  -1  -6   6        8.59        8.50      1.81 o
   0  -6   6       77.52       75.90      4.00 o
   1  -6   6       16.96       14.08      1.67 o
  -4  -5   6      124.81      125.55      6.73 o
  -3  -5   6       10.49       11.99      2.10 o
  -2  -5   6      119.34      120.34      6.06 o
  -1  -5   6      253.27      243.44     10.20 o
   0  -5   6        1.77        1.20      0.77 o
   1  -5   6        7.00        5.58      1.07 o
   2  -5   6       25.04       23.39      4.53 o
   3  -5   6       12.80        8.53      1.96 o
  -5  -4   6        1.69        1.29      2.86 o
  -4  -4   6        2.15        1.13      1.49 o
  -3  -4   6       96.47       92.16      3.05 o
  -2  -4   6        4.73        3.10      0.67 o
  -1  -4   6     1146.35     1168.22     22.05 o
   0  -4   6       58.65       53.99      2.51 o
   1  -4   6       27.66       30.05      1.71 o
   2  -4   6      231.13      228.70      9.93 o
   3  -4   6      108.09      100.82      4.07 o
   4  -4   6       68.79       60.64      4.33 o
  -5  -3   6        3.22        1.03      1.09 o
  -4  -3   6       17.69       16.69      1.55 o
  -3  -3   6     1136.68     1149.73     17.04 o
  -2  -3   6      160.70      164.65      3.29 o
  -1  -3   6      114.94      113.73      2.68 o
   0  -3   6      442.41      445.96      7.34 o
   1  -3   6      356.67      362.33      9.42 o
   2  -3   6       67.88       67.07      3.47 o
   3  -3   6      294.03      278.85     11.80 o
   4  -3   6        8.03        5.55      1.56 o
   5  -3   6       15.35       13.19      2.19 o
  -6  -2   6       11.53       12.66      2.16 o
  -5  -2   6       50.47       53.59      4.79 o
  -4  -2   6        4.76        6.36      0.94 o
  -3  -2   6        0.12       -0.20      0.43 o
  -2  -2   6      114.04      121.99      2.50 o
  -1  -2   6       36.37       43.35      1.23 o
   0  -2   6       61.06       82.96      2.40 o
   1  -2   6      496.59      499.22      8.04 o
   2  -2   6      136.11      140.88      3.52 o
   3  -2   6       30.85       27.77      1.29 o
   4  -2   6        0.35        1.01      0.54 o
   5  -2   6      153.30      169.87      7.10 o
  -6  -1   6       14.95       12.92      2.95 o
  -5  -1   6       38.70       39.99      2.67 o
  -4  -1   6       92.51      103.16      2.25 o
  -3  -1   6        2.55        3.66      0.74 o
  -2  -1   6      357.18      356.07      5.37 o
  -1  -1   6     2891.18     2966.22     50.42 o
   0  -1   6       71.18       79.45      2.15 o
   1  -1   6      214.70      224.90      4.29 o
   2  -1   6      145.50      149.13      3.98 o
   3  -1   6      419.37      424.69      7.07 o
   4  -1   6       33.89       32.58      1.48 o
   5  -1   6       25.91       21.45      1.13 o
   6  -1   6        0.32       -4.37      2.91 o
  -6   0   6       48.05       52.42      6.11 o
  -5   0   6      139.80      141.18      5.42 o
  -4   0   6        4.11        4.38      0.43 o
  -3   0   6       15.82       13.90      0.70 o
  -2   0   6      209.44      207.03      3.61 o
  -1   0   6      726.36      726.01      9.91 o
   0   0   6      163.87      183.57      4.35 o
   1   0   6      150.50      128.61      2.23 o
   2   0   6       18.41       20.16      0.87 o
   3   0   6       44.00       44.74      1.14 o
   4   0   6      147.62      143.27      3.08 o
   5   0   6       29.58       30.85      6.31 o
   6   0   6       20.35       22.74      3.77 o
  -6   1   6        0.03        1.90      2.36 o
  -5   1   6      190.66      203.07     12.40 o
  -4   1   6       82.75       74.87      2.32 o
  -3   1   6      485.78      499.61      7.76 o
  -2   1   6      657.91      691.20      9.74 o
  -1   1   6        1.18        2.73      0.37 o
   0   1   6       53.95       52.98      1.28 o
   1   1   6       11.33       13.28      0.60 o
   2   1   6      333.95      321.39      5.19 o
   3   1   6       42.95       42.90      2.93 o
   4   1   6        7.25        6.71      1.17 o
   5   1   6      293.45      288.53     19.08 o
   6   1   6        4.08        0.90      1.90 o
  -5   2   6        5.33        3.23      1.16 o
  -4   2   6       17.35       14.93      1.30 o
  -3   2   6      194.96      197.76      3.69 o
  -2   2   6      444.33      462.71      6.89 o
  -1   2   6      325.67      353.74      5.30 o
   0   2   6     1134.91     1130.77     15.06 o
   1   2   6       35.24       30.99      0.91 o
   2   2   6        2.50        4.43      0.87 o
   3   2   6        0.33        1.24      0.44 o
   4   2   6      291.96      303.97      5.18 o
   5   2   6      323.02      343.08      7.28 o
   6   2   6       17.40       18.03      2.22 o
  -5   3   6      100.24       85.24      8.57 o
  -4   3   6       15.56       22.84      2.75 o
  -3   3   6       33.42       33.04      2.02 o
  -2   3   6      176.93      181.62      3.47 o
  -1   3   6      789.12      820.39     17.30 o
   0   3   6      640.81      677.63      9.65 o
   1   3   6      100.25       88.10      2.17 o
   2   3   6       36.72       42.62      1.47 o
   3   3   6      203.09      205.03      3.99 o
   4   3   6      187.22      189.21      3.77 o
   5   3   6      289.76      277.02      7.73 o
   6   3   6        4.24        1.96      1.59 o
  -4   4   6      104.66       89.97      7.81 o
  -3   4   6        9.92       10.24      1.34 o
  -2   4   6       44.62       40.37      1.79 o
  -1   4   6        0.44        0.63      0.63 o
   0   4   6      196.93      189.79      3.27 o
   1   4   6       16.27       17.16      1.20 o
   2   4   6       69.71       64.74      1.62 o
   3   4   6      119.91      115.55      2.92 o
   4   4   6      183.17      184.98      5.27 o
   5   4   6       73.15       76.67      4.16 o
   6   4   6       37.74       40.20      5.93 o
  -3   5   6       99.69       96.21      4.46 o
  -2   5   6      150.69      150.28      4.97 o
  -1   5   6      110.45      103.30      3.10 o
   0   5   6      126.30      120.12      4.78 o
   1   5   6      102.56      113.87      3.80 o
   2   5   6       12.54       14.12      1.30 o
   3   5   6       49.54       44.82      3.76 o
   4   5   6        7.25        6.93      1.47 o
   5   5   6       95.23      101.95     15.25 o
  -2   6   6        0.39        3.06      2.50 o
  -1   6   6       19.23       19.79      2.40 o
   0   6   6       50.00       49.16      2.64 o
   1   6   6      140.02      149.59      5.54 o
   2   6   6       13.19        9.17      1.73 o
   3   6   6        2.70        4.96      1.42 o
   4   6   6       15.92       21.34      5.07 o
   0   7   6       13.93       11.08      2.31 o
   1   7   6      214.04      220.37      8.76 o
   2   7   6        6.43        5.27      4.96 o
  -3  -6   7      185.36      187.95      8.20 o
  -2  -6   7       79.61       84.99      4.78 o
  -1  -6   7        1.00        1.16      1.51 o
   0  -6   7        5.87        4.45      2.02 o
   1  -6   7        1.35        2.21      1.53 o
  -4  -5   7        0.03       -1.77      1.99 o
  -3  -5   7       19.18       16.04      2.16 o
  -2  -5   7        1.68        1.26      1.89 o
  -1  -5   7        3.09        2.84      0.89 o
   0  -5   7       98.80       99.17      5.36 o
   1  -5   7       74.16       74.64      3.77 o
   2  -5   7        4.76        4.57      2.19 o
   3  -5   7       12.39       10.01      2.31 o
  -5  -4   7      410.82      468.98     39.56 o
  -4  -4   7      256.76      278.65     10.15 o
  -3  -4   7       66.84       56.55      2.44 o
  -2  -4   7     1036.81     1086.11     20.60 o
  -1  -4   7      342.48      342.79      8.00 o
   0  -4   7       19.41       17.71      1.13 o
   1  -4   7        0.39       -0.16      0.58 o
   2  -4   7        4.79        3.22      1.48 o
   3  -4   7       11.27        7.30      1.89 o
   4  -4   7      257.05      269.54     14.66 o
  -5  -3   7        7.94        6.89      1.35 o
  -4  -3   7       42.95       36.01      2.26 o
  -3  -3   7      121.16      127.94      5.34 o
  -2  -3   7      134.78      126.57      2.66 o
  -1  -3   7       38.89       35.94      2.55 o
   0  -3   7       21.05       21.65      1.36 o
   1  -3   7        5.65        5.97      0.54 o
   2  -3   7      185.97      198.48      5.71 o
   3  -3   7      112.29       98.20     10.52 o
   4  -3   7      207.08      225.63      8.53 o
   5  -3   7        2.31        3.34      1.94 o
  -6  -2   7       12.01       12.06      4.58 o
  -5  -2   7        3.98        2.64      1.06 o
  -4  -2   7       91.35       83.50      2.29 o
  -3  -2   7      405.27      401.47      6.84 o
  -2  -2   7      497.27      477.80      7.57 o
  -1  -2   7        0.06        0.45      0.51 o
   0  -2   7     1115.36     1186.86     21.79 o
   1  -2   7       37.64       28.07      1.05 o
   2  -2   7       14.14       13.17      1.55 o
   3  -2   7       32.66       33.39      1.93 o
   4  -2   7        4.45        2.84      0.50 o
   5  -2   7       33.96       40.22      3.18 o
  -6  -1   7        7.53        8.08      4.09 o
  -5  -1   7      165.72      189.82     12.68 o
  -4  -1   7      135.11      137.49      3.34 o
  -3  -1   7       39.17       35.43      0.98 o
  -2  -1   7      137.69      143.23      2.90 o
  -1  -1   7      171.40      184.59      4.94 o
   0  -1   7       35.25       39.13      1.62 o
   1  -1   7        0.77        0.82      0.19 o
   2  -1   7      119.60      117.89      2.63 o
   3  -1   7       16.90       15.50      1.34 o
   4  -1   7       64.16       62.29      2.20 o
   5  -1   7       69.22       69.81      3.35 o
   6  -1   7       73.35       81.38      7.87 o
  -6   0   7       90.42       86.38      4.93 o
  -5   0   7      135.33      168.05      7.30 o
  -4   0   7      307.79      311.79      6.91 o
  -3   0   7      101.00      104.04      3.09 o
  -2   0   7      157.61      141.17      2.59 o
  -1   0   7      584.13      576.06      8.91 o
   0   0   7      638.10      638.71     12.67 o
   1   0   7       69.24       71.54      1.56 o
   2   0   7      564.10      605.45      9.03 o
   3   0   7      229.33      236.76      4.48 o
   4   0   7      265.62      267.23      6.01 o
   5   0   7       29.80       30.47      1.39 o
   6   0   7        4.45        5.64      2.25 o
  -5   1   7       30.16       25.82      1.52 o
  -4   1   7        0.31        0.17      0.46 o
  -3   1   7      445.72      451.34      6.88 o
  -2   1   7      181.21      169.22      2.86 o
  -1   1   7      222.60      225.18      3.96 o
   0   1   7      197.28      186.92      3.37 o
   1   1   7      562.41      574.33      9.00 o
   2   1   7      366.82      439.12      7.60 o
   3   1   7       16.86       15.77      0.97 o
   4   1   7      190.79      189.65      3.57 o
   5   1   7      319.83      333.60     16.54 o
   6   1   7        1.16        1.51      2.59 o
  -5   2   7        2.36        1.35      4.04 o
  -4   2   7       46.07       38.09      2.08 o
  -3   2   7      407.32      418.21      6.85 o
  -2   2   7      523.11      537.74      7.79 o
  -1   2   7      241.35      286.22      4.59 o
   0   2   7        7.11        9.07      0.65 o
   1   2   7      537.97      570.59      9.91 o
   2   2   7     1331.97     1314.95     20.03 o
   3   2   7      134.59      131.19      2.88 o
   4   2   7       48.63       46.29      1.59 o
   5   2   7       22.50       22.11      1.91 o
   6   2   7       24.78       22.52      2.96 o
  -5   3   7       48.84       39.56      4.37 o
  -4   3   7      212.18      212.43      8.72 o
  -3   3   7      178.55      159.34      5.45 o
  -2   3   7      195.23      187.59      3.29 o
  -1   3   7       34.61       36.46      1.30 o
   0   3   7      500.42      513.68      6.96 o
   1   3   7      317.14      319.79      5.07 o
   2   3   7      321.61      334.58      6.57 o
   3   3   7       89.51       81.60      2.31 o
   4   3   7      103.64      104.95      2.79 o
   5   3   7      106.91      102.16      3.72 o
   6   3   7       30.97       25.48      5.39 o
  -4   4   7      487.40      469.59     18.78 o
  -3   4   7       70.97       57.61      3.00 o
  -2   4   7       53.27       51.65      3.02 o
  -1   4   7        0.45        0.53      0.68 o
   0   4   7        2.85        1.31      0.49 o
   1   4   7      129.06      122.80      3.05 o
   2   4   7      209.76      208.18      5.29 o
   3   4   7      191.83      185.72      4.02 o
   4   4   7      365.29      373.54      8.49 o
   5   4   7      264.79      277.10      8.62 o
  -3   5   7       22.93       15.89      4.90 o
  -2   5   7       95.74       86.81      3.84 o
  -1   5   7        1.00        1.29      1.20 o
   0   5   7       19.11       16.92      1.36 o
   1   5   7       12.94       11.77      1.29 o
   2   5   7        2.11       -0.46      0.80 o
   3   5   7       43.38       47.74      2.11 o
   4   5   7        7.67        5.42      1.25 o
   5   5   7        4.14        5.37      2.91 o
  -2   6   7      172.67      172.16      7.24 o
  -1   6   7       23.27       22.55      2.26 o
   0   6   7        7.37        7.05      1.25 o
   1   6   7       76.17       79.94      3.57 o
   2   6   7      103.31      113.06      5.79 o
   3   6   7       28.95       27.91      2.82 o
   4   6   7       12.22       18.05      3.08 o
   0   7   7        4.69        5.93      3.23 o
   1   7   7       74.83       76.76      8.56 o
   2   7   7      229.34      236.99      9.32 o
  -2  -6   8       34.97       33.03      3.05 o
  -1  -6   8      123.71      123.93      6.12 o
   0  -6   8       50.91       40.44      3.03 o
   1  -6   8        2.41        2.62      3.13 o
  -4  -5   8      138.08      141.54      7.80 o
  -3  -5   8      122.09      132.26      5.75 o
  -2  -5   8       22.27       20.62      4.38 o
  -1  -5   8       93.67       87.64      5.26 o
   0  -5   8       28.05       24.91      1.66 o
   1  -5   8       14.32       13.40      2.70 o
   2  -5   8      280.69      304.79     11.45 o
   3  -5   8       58.69       58.42      5.71 o
  -5  -4   8      117.11      115.22     12.07 o
  -4  -4   8      118.56      128.57      6.24 o
  -3  -4   8        7.44        5.97      0.85 o
  -2  -4   8       26.59       26.72      1.93 o
  -1  -4   8        2.77        1.97      1.09 o
   0  -4   8      238.49      221.97      5.46 o
   1  -4   8       33.04       34.47      2.84 o
   2  -4   8       12.22        8.75      1.99 o
   3  -4   8        4.58        2.74      1.99 o
   4  -4   8       31.35       30.34      3.28 o
  -5  -3   8       72.79       69.63      3.68 o
  -4  -3   8      280.08      283.42      8.71 o
  -3  -3   8      463.75      464.97      8.05 o
  -2  -3   8      937.61      954.00     14.75 o
  -1  -3   8       87.56       86.47      3.28 o
   0  -3   8       11.49        9.54      0.89 o
   1  -3   8       12.46        9.51      0.75 o
   2  -3   8       25.00       21.15      2.90 o
   3  -3   8        0.03       -0.85      1.12 o
   4  -3   8       83.56       81.05      6.79 o
  -5  -2   8       90.67       91.16      4.07 o
  -4  -2   8      507.45      512.51      8.14 o
  -3  -2   8      130.08      138.29      3.01 o
  -2  -2   8       40.91       38.95      1.22 o
  -1  -2   8       75.88       68.77      1.70 o
   0  -2   8       67.96       66.35      2.65 o
   1  -2   8       53.98       45.91      1.26 o
   2  -2   8       60.22       60.42      1.93 o
   3  -2   8        8.47        5.84      0.97 o
   4  -2   8        7.72        8.22      2.27 o
   5  -2   8       11.43       11.33      2.07 o
  -6  -1   8        1.87        0.75      2.74 o
  -5  -1   8       78.46       62.14      6.32 o
  -4  -1   8      338.16      339.56      5.28 o
  -3  -1   8      431.76      412.16      5.89 o
  -2  -1   8      226.70      215.93      3.87 o
  -1  -1   8      760.30      820.74     13.40 o
   0  -1   8        6.81        5.94      0.91 o
   1  -1   8      982.85      972.16     23.96 o
   2  -1   8      606.60      609.26     12.14 o
   3  -1   8       24.34       25.82      1.60 o
   4  -1   8        8.88        9.01      0.68 o
   5  -1   8      104.47       97.44      5.93 o
  -5   0   8      172.64      168.86      8.23 o
  -4   0   8      126.58      130.91      3.09 o
  -3   0   8      194.41      197.32      3.39 o
  -2   0   8      201.69      212.84      4.80 o
  -1   0   8       75.14       73.37      2.44 o
   0   0   8       24.22       29.31      1.21 o
   1   0   8      406.40      421.79      7.64 o
   2   0   8      697.65      669.24     11.00 o
   3   0   8      250.32      270.00      5.05 o
   4   0   8       53.76       53.02      1.62 o
   5   0   8       61.80       62.09      3.25 o
   6   0   8       80.61       91.72      6.05 o
  -5   1   8      106.35      102.68     18.59 o
  -4   1   8        0.26        1.12      0.53 o
  -3   1   8       35.84       29.67      1.12 o
  -2   1   8       46.99       44.67      1.25 o
  -1   1   8        2.27        0.40      0.35 o
   0   1   8      899.35      889.36     13.49 o
   1   1   8      709.75      747.24     11.45 o
   2   1   8       28.92       33.98      1.42 o
   3   1   8       75.90       67.29      1.65 o
   4   1   8      360.23      364.36      6.16 o
   5   1   8       80.85       84.75      3.05 o
   6   1   8        0.12       -2.01      1.93 o
  -5   2   8        7.30        5.57      2.43 o
  -4   2   8        2.56        2.88      1.07 o
  -3   2   8      329.72      320.44      5.90 o
  -2   2   8      155.74      144.53      2.54 o
  -1   2   8       59.32       77.94      1.89 o
   0   2   8       13.51       18.44      0.92 o
   1   2   8       75.25       73.12      1.73 o
   2   2   8      484.28      505.52      8.00 o
   3   2   8      150.94      141.03      3.03 o
   4   2   8      150.09      154.45      5.21 o
   5   2   8      101.45       93.86      3.91 o
   6   2   8        0.81        0.65      1.91 o
  -5   3   8       17.39       12.37      1.99 o
  -4   3   8        4.93        5.48      1.53 o
  -3   3   8      305.54      317.17      7.53 o
  -2   3   8       84.12       72.89      1.77 o
  -1   3   8       42.05       38.80      1.23 o
   0   3   8        9.36       11.60      0.74 o
   1   3   8       17.39       17.03      1.18 o
   2   3   8      197.26      199.00      3.37 o
   3   3   8     1601.83     1677.37     23.58 o
   4   3   8      414.46      418.04      7.35 o
   5   3   8      254.88      272.91     15.57 o
   6   3   8       26.85       25.95      3.67 o
  -4   4   8       43.50       43.87      4.63 o
  -3   4   8       88.34       96.69      3.43 o
  -2   4   8        7.44        6.13      1.15 o
  -1   4   8       99.92       88.43      3.22 o
   0   4   8        8.26        6.49      0.91 o
   1   4   8      574.06      574.11      8.93 o
   2   4   8       35.17       36.07      1.63 o
   3   4   8       57.56       54.65      1.81 o
   4   4   8        3.61        4.25      1.11 o
  -3   5   8       23.41       19.33      2.78 o
  -2   5   8        2.60        1.69      1.15 o
  -1   5   8      221.16      230.15      7.03 o
   0   5   8        0.83        0.36      0.89 o
   1   5   8      235.21      231.03      5.92 o
   2   5   8       96.10       83.56      3.86 o
   3   5   8       62.43       55.35      2.06 o
   4   5   8       58.13       56.78      2.95 o
   5   5   8       40.20       53.50      5.12 o
  -2   6   8        0.44        0.22      3.88 o
  -1   6   8      211.12      212.91      9.85 o
   0   6   8       72.80       69.06      3.10 o
   1   6   8       11.01       13.27      2.00 o
   2   6   8       46.60       40.49      2.85 o
   3   6   8      123.92      135.70      6.76 o
   4   6   8       38.21       32.72      7.17 o
   0   7   8        0.04        5.07      4.10 o
   1   7   8       18.02       21.02      3.88 o
   2   7   8      206.37      215.14     13.90 o
  -2  -6   9        0.03        1.51      1.71 o
  -1  -6   9       40.45       41.17      4.80 o
   0  -6   9      120.76      127.03     16.17 o
  -4  -5   9        0.31       -1.87      2.21 o
  -3  -5   9        8.89        8.67      2.00 o
  -2  -5   9       16.80       13.88      2.02 o
  -1  -5   9       25.97       23.65      3.95 o
   0  -5   9        4.66        5.04      1.37 o
   1  -5   9       19.74       14.64      1.54 o
   2  -5   9       42.75       44.34      3.22 o
  -4  -4   9      112.74       98.39      5.82 o
  -3  -4   9       66.30       63.44      2.68 o
  -2  -4   9      172.82      176.02      4.20 o
  -1  -4   9       46.74       45.70      2.24 o
   0  -4   9       18.34       21.83      1.74 o
   1  -4   9       51.32       54.01      3.86 o
   2  -4   9       61.55       53.19      3.41 o
   3  -4   9       41.34       36.31      7.92 o
  -5  -3   9      126.40      123.66      5.26 o
  -4  -3   9      148.13      141.89      4.34 o
  -3  -3   9       27.83       26.77      1.40 o
  -2  -3   9       77.14       71.87      3.33 o
  -1  -3   9      192.07      191.73      4.24 o
   0  -3   9        3.41        2.90      0.73 o
   1  -3   9      434.50      442.30      7.77 o
   2  -3   9      151.10      158.72      4.40 o
   3  -3   9      181.68      201.76      6.23 o
   4  -3   9      162.66      168.04     11.86 o
  -5  -2   9      173.51      169.97      8.48 o
  -4  -2   9       90.49       94.69      2.39 o
  -3  -2   9        0.01        1.29      0.65 o
  -2  -2   9       45.89       47.72      1.44 o
  -1  -2   9      613.49      649.02     10.17 o
   0  -2   9      192.09      196.89      4.14 o
   1  -2   9       12.94        9.35      0.51 o
   2  -2   9      234.20      233.91      5.14 o
   3  -2   9      269.05      259.52      8.00 o
   4  -2   9        1.41        1.32      1.18 o
   5  -2   9        0.56        1.40      2.26 o
  -5  -1   9      195.68      193.12      8.12 o
  -4  -1   9      171.54      164.29      4.30 o
  -3  -1   9      660.90      643.04      9.05 o
  -2  -1   9      113.87      110.51      3.21 o
  -1  -1   9        0.54       -0.03      0.51 o
   0  -1   9      620.56      653.71     18.89 o
   1  -1   9      204.15      206.91      3.94 o
   2  -1   9      303.98      309.00      6.89 o
   3  -1   9       77.96       81.09      3.47 o
   4  -1   9       62.96       61.40      2.25 o
   5  -1   9        1.29        3.02      1.83 o
  -5   0   9       15.58       11.75      2.40 o
  -4   0   9       23.47       18.89      0.92 o
  -3   0   9       37.36       34.23      1.09 o
  -2   0   9     1161.08     1230.21     18.05 o
  -1   0   9        6.65        3.51      1.07 o
   0   0   9       36.31       45.29      1.53 o
   1   0   9      670.94      683.15     10.68 o
   2   0   9     2075.76     2171.79     30.56 o
   3   0   9      100.48      101.31      2.17 o
   4   0   9       10.42        8.61      0.83 o
   5   0   9       68.55       75.37      2.99 o
   6   0   9       22.13       15.52      5.17 o
  -5   1   9      124.77      124.17      8.84 o
  -4   1   9       11.76       11.65      0.90 o
  -3   1   9       54.11       47.69      2.20 o
  -2   1   9       62.91       70.95      1.60 o
  -1   1   9       12.61        9.95      0.67 o
   0   1   9       34.89       26.73      0.98 o
   1   1   9       45.28       46.61      1.78 o
   2   1   9        0.03        0.07      0.56 o
   3   1   9        7.50        7.59      0.60 o
   4   1   9       11.97       11.58      0.79 o
   5   1   9       48.52       47.71      3.19 o
   6   1   9       29.58       26.62      4.42 o
  -5   2   9      149.62      145.40      9.75 o
  -4   2   9       41.05       32.50      2.52 o
  -3   2   9        0.00       -0.39      0.66 o
  -2   2   9        7.13        6.80      1.25 o
  -1   2   9        8.60        6.68      0.73 o
   0   2   9        8.22       13.01      0.73 o
   1   2   9      869.58      929.06     12.79 o
   2   2   9        6.25        7.85      0.81 o
   3   2   9      108.81      105.30      2.29 o
   4   2   9      301.95      304.89      6.10 o
   5   2   9        5.64        4.46      0.91 o
   6   2   9        1.69        1.69      3.18 o
  -4   3   9       12.58        9.59      2.16 o
  -3   3   9       13.68       16.22      1.26 o
  -2   3   9      192.04      189.32      3.95 o
  -1   3   9      990.99      995.61     14.16 o
   0   3   9        1.39        1.28      0.54 o
   1   3   9       75.37       73.27      1.75 o
   2   3   9       66.96       64.83      1.60 o
   3   3   9       11.07       10.34      0.80 o
   4   3   9       55.25       54.53      1.88 o
   5   3   9        1.83        4.28      1.30 o
   6   3   9       14.96       15.39      2.89 o
  -4   4   9       22.98       19.29      4.31 o
  -3   4   9      138.19      148.19      5.44 o
  -2   4   9      116.81      121.22      3.87 o
  -1   4   9      302.14      281.24      5.24 o
   0   4   9       39.70       32.10      1.16 o
   1   4   9      257.93      270.64      5.60 o
   2   4   9       96.19       89.80      2.19 o
   3   4   9       94.61       89.81      2.38 o
   4   4   9      145.05      143.18      4.19 o
   5   4   9        0.37       -2.48      1.66 o
  -2   5   9        5.74        4.68      1.52 o
  -1   5   9        0.31        1.41      1.32 o
   0   5   9      129.40      133.86      5.56 o
   1   5   9      679.36      702.28     13.34 o
   2   5   9       38.53       43.03      2.97 o
   3   5   9       86.90       83.01      3.23 o
   4   5   9       49.50       51.92      3.07 o
   5   5   9       54.41       60.44      4.29 o
  -2   6   9        2.79        1.89      1.97 o
  -1   6   9       52.25       47.72      4.25 o
   0   6   9      128.32      136.25      4.76 o
   1   6   9       64.67       61.82      3.28 o
   2   6   9       11.53       11.80      1.83 o
   3   6   9       27.86       25.25      3.16 o
   4   6   9      336.94      362.20     15.55 o
   1   7   9       13.88        8.55      2.53 o
   2   7   9       37.04       34.71      5.93 o
  -3  -5  10       31.78       26.30      2.64 o
  -2  -5  10       81.81       85.85      7.23 o
  -1  -5  10       15.81       14.81      1.94 o
   0  -5  10       81.72       78.96      3.86 o
   1  -5  10       16.46       17.53      4.10 o
   2  -5  10        5.42        4.61      2.93 o
  -4  -4  10        0.93        1.07      1.40 o
  -3  -4  10        0.02       -0.13      1.09 o
  -2  -4  10       86.62       88.71      2.76 o
  -1  -4  10      443.37      486.63      9.61 o
   0  -4  10      294.60      287.07     13.05 o
   1  -4  10      143.14      134.03      7.89 o
   2  -4  10       60.48       64.24      5.82 o
   3  -4  10       41.53       39.05      3.74 o
  -5  -3  10        0.00        0.03      1.54 o
  -4  -3  10       34.27       33.73      6.31 o
  -3  -3  10      151.23      155.14      4.78 o
  -2  -3  10      207.67      212.70      4.78 o
  -1  -3  10       44.82       52.84      2.29 o
   0  -3  10       97.45       81.25      2.51 o
   1  -3  10      109.67      107.53      2.94 o
   2  -3  10      247.53      264.38      6.72 o
   3  -3  10      267.95      289.66      8.45 o
   4  -3  10        0.03        0.43      2.69 o
  -5  -2  10       71.35       77.82      4.48 o
  -4  -2  10      225.74      244.52      6.97 o
  -3  -2  10       93.54       82.33      2.34 o
  -2  -2  10        5.84        8.39      0.88 o
  -1  -2  10       71.84       69.04      2.05 o
   0  -2  10       59.92       55.29      1.97 o
   1  -2  10       63.82       59.73      1.43 o
   2  -2  10      120.60      111.97      3.61 o
   3  -2  10        2.21        1.11      1.68 o
   4  -2  10       22.71       19.81      2.25 o
   5  -2  10        0.03       -1.62      2.48 o
  -5  -1  10       39.20       29.64      1.89 o
  -4  -1  10      405.71      432.10      9.26 o
  -3  -1  10       38.29       43.01      1.53 o
  -2  -1  10       56.56       56.04      1.74 o
  -1  -1  10     1053.83     1144.33     16.78 o
   0  -1  10      500.59      494.41     10.02 o
   1  -1  10      184.30      185.07      3.78 o
   2  -1  10       36.28       30.39      2.22 o
   3  -1  10       32.69       32.78      2.10 o
   4  -1  10       70.82       67.36      5.26 o
   5  -1  10      171.03      169.11     10.35 o
  -5   0  10        8.94        8.07      3.54 o
  -4   0  10       51.76       51.20      2.36 o
  -3   0  10        4.13        2.52      0.77 o
  -2   0  10       94.85       91.91      2.94 o
  -1   0  10      352.50      354.42      6.69 o
   0   0  10       61.72       56.21      2.75 o
   1   0  10      109.22      107.59      2.21 o
   2   0  10      264.03      268.60      4.55 o
   3   0  10       43.06       41.90      1.29 o
   4   0  10        7.64        5.58      0.65 o
   5   0  10       77.84       73.81      3.81 o
  -5   1  10        0.35        2.67      1.62 o
  -4   1  10        6.08        5.75      1.06 o
  -3   1  10        9.48        8.80      0.76 o
  -2   1  10      353.28      372.53      5.88 o
  -1   1  10      802.70      864.37     12.09 o
   0   1  10        6.08        7.71      0.92 o
   1   1  10        3.22        7.88      1.10 o
   2   1  10      350.29      368.91      6.14 o
   3   1  10      108.13      111.55      3.05 o
   4   1  10        1.11        0.54      0.55 o
   5   1  10       17.15        8.94      1.96 o
   6   1  10       29.19       22.96      4.63 o
  -5   2  10       59.82       65.01      9.59 o
  -4   2  10      213.18      211.69     11.53 o
  -3   2  10       49.96       47.69      1.65 o
  -2   2  10      110.10      116.28      2.35 o
  -1   2  10        7.64        3.85      0.60 o
   0   2  10      999.17     1077.22     16.12 o
   1   2  10       26.01       20.11      0.86 o
   2   2  10        5.33        5.61      1.01 o
   3   2  10        0.82        1.43      0.56 o
   4   2  10       34.71       31.42      1.81 o
   5   2  10        8.63        4.68      0.95 o
   6   2  10      109.03      127.62     10.13 o
  -4   3  10       42.69       36.70      2.82 o
  -3   3  10       42.48       39.01      3.27 o
  -2   3  10       26.99       27.88      1.14 o
  -1   3  10      110.25      108.48      2.34 o
   0   3  10      498.04      517.48      7.99 o
   1   3  10      418.12      418.48      6.40 o
   2   3  10       33.25       31.81      1.15 o
   3   3  10        8.09        9.55      1.04 o
   4   3  10      199.75      201.75      4.69 o
   5   3  10      145.63      140.55      5.83 o
   6   3  10      100.94      101.21      9.27 o
  -4   4  10       60.49       44.30      3.74 o
  -3   4  10       10.75        8.06      1.62 o
  -2   4  10      114.27      107.04      3.68 o
  -1   4  10      282.06      295.39      6.66 o
   0   4  10       39.89       38.78      1.31 o
   1   4  10        8.24        7.79      0.84 o
   2   4  10      726.07      750.84     11.52 o
   3   4  10       25.79       23.12      1.90 o
   4   4  10       11.12       10.43      1.22 o
   5   4  10       63.46       66.93      6.25 o
  -3   5  10       21.21       23.00      2.73 o
  -2   5  10       32.67       33.66      3.83 o
  -1   5  10        8.83        5.78      1.20 o
   0   5  10      122.99      124.92      5.19 o
   1   5  10        0.77        1.73      1.17 o
   2   5  10      274.45      282.40      6.47 o
   3   5  10       30.99       32.25      1.97 o
   4   5  10       10.37       13.58      3.23 o
   5   5  10       26.80       25.76      4.15 o
  -2   6  10        8.94       10.46      5.87 o
  -1   6  10        2.72        2.07      1.33 o
   0   6  10      133.67      141.03      6.43 o
   1   6  10      110.22      108.15      4.78 o
   2   6  10       34.75       34.01      2.88 o
   3   6  10       11.61        7.11      1.70 o
   4   6  10       67.41       59.67      6.09 o
  -3  -5  11      100.68       91.63      5.33 o
  -2  -5  11        1.66        0.52      1.60 o
  -1  -5  11       91.61       96.47      4.59 o
   0  -5  11       78.84       77.99      3.99 o
   1  -5  11       50.76       57.71      5.34 o
   2  -5  11       26.11       17.54      3.45 o
  -4  -4  11       98.24      100.29      6.76 o
  -3  -4  11       56.92       62.10      3.56 o
  -2  -4  11      143.61      139.91      5.46 o
  -1  -4  11      347.38      375.59      9.00 o
   0  -4  11       67.38       78.50      3.24 o
   1  -4  11      170.54      154.70     10.56 o
   2  -4  11        0.74        0.05      1.44 o
   3  -4  11       37.85       27.22      3.38 o
  -5  -3  11        2.60        1.42      3.21 o
  -4  -3  11        0.34       -0.29      1.29 o
  -3  -3  11        0.01       -0.67      0.91 o
  -2  -3  11       55.59       50.18      2.05 o
  -1  -3  11      399.08      387.62      8.10 o
   0  -3  11       28.95       31.86      2.10 o
   1  -3  11       44.52       45.00      1.50 o
   2  -3  11       57.23       49.25      3.58 o
   3  -3  11      114.73      115.11      6.55 o
   4  -3  11       14.59       12.07      3.56 o
  -5  -2  11        7.47        6.13      2.01 o
  -4  -2  11      110.13       96.31      3.66 o
  -3  -2  11      272.22      287.43      6.06 o
  -2  -2  11       68.20       64.52      2.15 o
  -1  -2  11        0.12       -0.11      0.57 o
   0  -2  11       50.89       54.09      1.95 o
   1  -2  11       84.33       78.06      2.60 o
   2  -2  11       91.19       87.77      4.39 o
   3  -2  11      354.38      362.68     10.26 o
   4  -2  11       16.56       16.17      3.13 o
   5  -2  11       15.05        6.79      2.69 o
  -5  -1  11      269.94      265.45      7.96 o
  -4  -1  11        0.78        0.56      0.89 o
  -3  -1  11      231.81      246.58      8.85 o
  -2  -1  11       14.88       13.62      1.85 o
  -1  -1  11       70.18       68.59      2.17 o
   0  -1  11       34.57       34.70      2.26 o
   1  -1  11      372.08      355.36      5.98 o
   2  -1  11      135.62      139.91      4.79 o
   3  -1  11        2.35        3.30      0.96 o
   4  -1  11        9.86        8.49      2.91 o
   5  -1  11        8.97        9.05      2.26 o
  -5   0  11      138.48      139.75      9.31 o
  -4   0  11      100.23       99.62      5.83 o
  -3   0  11      137.41      149.23      3.60 o
  -2   0  11      172.15      194.55      4.09 o
  -1   0  11      531.89      576.72     10.07 o
   0   0  11      339.33      339.55      6.06 o
   1   0  11      133.32      130.53      3.25 o
   2   0  11        8.84       12.88      1.14 o
   3   0  11       18.07       17.02      1.09 o
   4   0  11       26.02       26.73      2.43 o
   5   0  11       70.77       70.09     12.02 o
  -5   1  11       62.58       59.77      9.97 o
  -4   1  11       90.11       92.46      6.50 o
  -3   1  11      403.00      406.64      8.38 o
  -2   1  11      270.31      262.94      4.70 o
  -1   1  11      227.02      233.18      4.06 o
   0   1  11       32.24       33.32      1.54 o
   1   1  11       22.82       29.48      1.19 o
   2   1  11        0.38       -0.37      0.49 o
   3   1  11       21.95       15.12      0.78 o
   4   1  11        0.30        0.67      0.53 o
   5   1  11       36.80       34.36      1.96 o
  -5   2  11       11.63       11.85      3.07 o
  -4   2  11        0.16       -0.38      1.43 o
  -3   2  11      149.98      141.56      3.27 o
  -2   2  11      226.91      221.53      4.64 o
  -1   2  11      220.16      224.21      3.92 o
   0   2  11       53.00       57.28      2.01 o
   1   2  11      248.82      253.15      4.31 o
   2   2  11      190.12      206.44      3.90 o
   3   2  11      396.62      408.62      7.80 o
   4   2  11       20.98       20.46      1.59 o
   5   2  11       33.08       32.83      4.00 o
   6   2  11       12.13        5.82      3.45 o
  -4   3  11       79.85       86.33      7.01 o
  -3   3  11      107.98      110.71      4.46 o
  -2   3  11        1.16        2.00      0.81 o
  -1   3  11        9.26        9.26      0.82 o
   0   3  11      481.37      501.71      8.42 o
   1   3  11      478.11      496.97      7.71 o
   2   3  11      103.95      102.95      2.34 o
   3   3  11       43.82       42.09      1.56 o
   4   3  11        5.56        5.45      1.03 o
   5   3  11      118.34      110.48      7.87 o
  -4   4  11       18.54       15.09      4.85 o
  -3   4  11       31.76       32.17      2.66 o
  -2   4  11      113.38      106.67      6.52 o
  -1   4  11        2.72        2.66      1.20 o
   0   4  11       56.25       52.11      3.06 o
   1   4  11        4.82        3.88      0.97 o
   2   4  11      656.85      669.46     11.17 o
   3   4  11       97.37       89.93      2.72 o
   4   4  11       98.21      113.81      4.32 o
   5   4  11      134.30      143.31     11.05 o
  -3   5  11        6.98       11.48      3.18 o
  -2   5  11       69.16       66.40      3.74 o
  -1   5  11      148.76      141.90      5.14 o
   0   5  11        0.83        1.80      1.10 o
   1   5  11      195.84      196.25      6.10 o
   2   5  11        3.90        3.29      1.77 o
   3   5  11       17.35       17.13      1.72 o
   4   5  11       26.34       25.11      4.31 o
  -1   6  11        9.97       14.12      3.34 o
   0   6  11        0.26       -0.60      1.37 o
   1   6  11        7.41        7.30      1.77 o
   2   6  11       31.22       31.56      2.52 o
   3   6  11       14.69        6.95      2.74 o
  -2  -5  12       80.41       96.94      5.25 o
  -1  -5  12        0.32       -2.21      1.49 o
   0  -5  12       18.64       17.23      2.93 o
   1  -5  12        1.06        3.26      2.93 o
  -4  -4  12      237.14      255.95     11.86 o
  -3  -4  12       77.17       61.22      5.77 o
  -2  -4  12        0.75        0.65      1.26 o
  -1  -4  12      141.57      139.76      4.27 o
   0  -4  12      158.83      165.40      5.75 o
   1  -4  12       54.76       54.34      4.22 o
   2  -4  12        0.32       -0.23      2.33 o
   3  -4  12        7.78       11.31      3.12 o
  -4  -3  12      110.95      110.14      5.11 o
  -3  -3  12      140.20      137.11      4.10 o
  -2  -3  12        3.51        2.55      1.14 o
  -1  -3  12      259.53      246.38      5.87 o
   0  -3  12       12.65       10.45      2.52 o
   1  -3  12       14.61       12.23      2.02 o
   2  -3  12       46.48       41.95      2.77 o
   3  -3  12        7.90        2.61      2.09 o
   4  -3  12      168.07      180.32     12.93 o
  -5  -2  12       96.51       92.91      4.72 o
  -4  -2  12        0.01        2.23      1.08 o
  -3  -2  12       21.06       18.04      1.13 o
  -2  -2  12        3.29        3.35      0.87 o
  -1  -2  12      352.42      336.71      6.49 o
   0  -2  12      141.99      138.38      3.70 o
   1  -2  12       29.42       27.99      1.50 o
   2  -2  12      350.88      360.68      9.55 o
   3  -2  12       88.27       79.80      4.77 o
   4  -2  12       16.66       15.84      3.45 o
  -5  -1  12        7.46        4.35      1.66 o
  -4  -1  12        3.54        2.45      1.10 o
  -3  -1  12      390.51      400.86      8.30 o
  -2  -1  12      355.38      369.44      7.08 o
  -1  -1  12        5.13        4.71      0.76 o
   0  -1  12       35.88       34.78      1.66 o
   1  -1  12       51.68       51.60      1.93 o
   2  -1  12      483.06      502.87     12.86 o
   3  -1  12       71.79       75.77      3.20 o
   4  -1  12       19.80       14.18      2.02 o
   5  -1  12        1.51       -1.08      2.05 o
  -5   0  12      336.72      347.20     18.20 o
  -4   0  12      290.40      317.52     26.78 o
  -3   0  12       55.35       56.83      2.09 o
  -2   0  12        0.12       -0.79      0.52 o
  -1   0  12        1.77        1.56      0.57 o
   0   0  12       68.46       68.59      2.26 o
   1   0  12      151.20      151.55      5.17 o
   2   0  12      308.87      319.91      5.67 o
   3   0  12      223.54      212.80      4.67 o
   4   0  12       64.82       60.45      3.29 o
   5   0  12        9.42       15.30      1.86 o
  -5   1  12       10.19        7.22      2.14 o
  -4   1  12      128.06      134.33     17.25 o
  -3   1  12       16.61       17.74      1.22 o
  -2   1  12      433.49      452.32      7.48 o
  -1   1  12       50.93       49.54      1.42 o
   0   1  12       17.41       15.68      0.94 o
   1   1  12      142.98      153.73      6.17 o
   2   1  12        5.55        7.11      0.73 o
   3   1  12       35.66       26.63      0.96 o
   4   1  12      104.11       96.49      2.32 o
   5   1  12       61.72       65.88      3.83 o
  -4   2  12       13.55       10.33      2.86 o
  -3   2  12        7.45        5.41      1.18 o
  -2   2  12      612.56      612.12      8.97 o
  -1   2  12      171.62      165.43      3.28 o
   0   2  12        3.80        3.58      0.78 o
   1   2  12      153.65      170.69      3.30 o
   2   2  12      166.46      166.42      6.39 o
   3   2  12      217.54      234.96      4.60 o
   4   2  12       45.84       45.77      1.87 o
   5   2  12       26.69       29.65      4.06 o
  -4   3  12        0.56        0.70      1.60 o
  -3   3  12       39.69       48.25      4.36 o
  -2   3  12       49.49       58.76      2.65 o
  -1   3  12        1.66        0.41      0.88 o
   0   3  12      228.05      247.21      4.85 o
   1   3  12       28.72       31.65      1.23 o
   2   3  12      116.88      121.00      2.84 o
   3   3  12      366.36      396.55      7.96 o
   4   3  12       61.71       68.53      2.28 o
   5   3  12      200.83      198.98      8.61 o
  -3   4  12       85.89       71.65      5.03 o
  -2   4  12      100.55      104.21      4.85 o
  -1   4  12       27.75       24.43      2.10 o
   0   4  12        5.61        5.14      0.94 o
   1   4  12       14.50       13.56      1.05 o
   2   4  12      183.50      183.54      5.22 o
   3   4  12        5.63        4.18      0.99 o
   4   4  12        2.52        1.79      1.06 o
   5   4  12       35.00       29.83      3.29 o
  -2   5  12        3.16        7.01      2.77 o
  -1   5  12       49.86       49.12      5.60 o
   0   5  12      103.09      102.26      5.28 o
   1   5  12       90.07       89.46      6.16 o
   2   5  12      228.51      220.95      6.86 o
   3   5  12       74.36       70.55      3.03 o
   4   5  12       52.17       51.63      5.39 o
  -1   6  12       19.51       14.42      2.19 o
   0   6  12      461.35      465.71     16.06 o
   1   6  12        6.07        1.39      2.00 o
   2   6  12      119.98      122.54      5.67 o
   3   6  12       80.20       85.95      6.62 o
  -2  -5  13       10.31        7.13      2.32 o
  -1  -5  13       56.83       57.69      3.69 o
   0  -5  13        2.57        4.70      3.10 o
   1  -5  13       16.59        5.46      6.84 o
  -3  -4  13      166.83      169.39     10.56 o
  -2  -4  13        6.92        6.20      1.69 o
  -1  -4  13       29.01       29.14      2.05 o
   0  -4  13       25.50       27.51      2.07 o
   1  -4  13        0.61       -1.27      1.53 o
   2  -4  13       56.82       49.38      4.74 o
  -4  -3  13       91.86       94.44      6.08 o
  -3  -3  13      182.63      174.68      5.25 o
  -2  -3  13       47.93       47.45      2.74 o
  -1  -3  13        8.46        4.31      0.94 o
   0  -3  13      134.92      109.76      3.79 o
   1  -3  13       13.65       14.95      3.66 o
   2  -3  13       49.81       40.55      9.38 o
   3  -3  13        8.30        8.25      2.44 o
  -4  -2  13      125.21      133.48      5.34 o
  -3  -2  13        0.44       -0.16      0.79 o
  -2  -2  13      102.49       90.06      5.15 o
  -1  -2  13        7.90       13.17      1.73 o
   0  -2  13      105.20      102.68      3.21 o
   1  -2  13       56.24       55.34      1.73 o
   2  -2  13       41.70       38.07      2.49 o
   3  -2  13        2.43        0.20      1.31 o
   4  -2  13       47.34       52.81      6.04 o
  -5  -1  13      197.84      198.63     13.08 o
  -4  -1  13       14.32       17.97      2.74 o
  -3  -1  13       82.89       77.75      4.19 o
  -2  -1  13      308.22      310.69      6.54 o
  -1  -1  13      131.75      137.29      4.67 o
   0  -1  13      191.56      204.36      5.10 o
   1  -1  13      342.46      352.50      7.59 o
   2  -1  13      775.65      825.69     18.99 o
   3  -1  13      362.11      377.71     10.98 o
   4  -1  13        5.21        5.02      1.78 o
   5  -1  13        9.95        5.17      2.69 o
  -5   0  13       84.22       66.73      5.67 o
  -4   0  13       32.19       26.16      5.66 o
  -3   0  13       14.92       16.10      2.33 o
  -2   0  13      136.99      146.09      3.60 o
  -1   0  13      113.28      116.13      2.99 o
   0   0  13      291.01      295.38      5.43 o
   1   0  13      195.12      211.75      5.03 o
   2   0  13      134.70      142.80      3.34 o
   3   0  13      537.71      556.98     18.22 o
   4   0  13      178.03      163.06      6.50 o
   5   0  13       69.11       60.29      4.01 o
  -5   1  13        1.26        0.05      1.68 o
  -4   1  13      109.42      113.39      7.98 o
  -3   1  13       31.77       35.14      3.84 o
  -2   1  13       94.40       89.23      3.88 o
  -1   1  13       37.13       38.87      1.54 o
   0   1  13       36.51       32.87      1.30 o
   1   1  13      145.95      152.10      3.40 o
   2   1  13       45.75       48.79      1.64 o
   3   1  13        7.27        5.93      0.63 o
   4   1  13        2.92        1.61      0.93 o
   5   1  13       92.32       92.60     10.40 o
  -4   2  13        3.25        2.80      2.80 o
  -3   2  13       77.89       71.04      2.90 o
  -2   2  13       21.76       21.51      1.25 o
  -1   2  13       92.17       91.59      2.22 o
   0   2  13       10.87       13.17      0.92 o
   1   2  13       76.14       75.70      2.01 o
   2   2  13       12.63       15.31      0.98 o
   3   2  13       54.70       58.64      2.37 o
   4   2  13       32.26       37.55      2.40 o
   5   2  13       14.52       16.07      1.63 o
  -4   3  13        4.09        9.38      6.04 o
  -3   3  13        0.26        0.44      1.58 o
  -2   3  13       53.51       52.36      2.48 o
  -1   3  13      415.66      422.45      8.17 o
   0   3  13      199.98      201.76      4.23 o
   1   3  13        6.26        5.52      0.70 o
   2   3  13       65.95       60.47      3.71 o
   3   3  13       60.65       58.49      2.21 o
   4   3  13       43.03       38.78      2.15 o
   5   3  13       12.40       10.83      2.91 o
  -3   4  13       25.07       18.11      3.02 o
  -2   4  13       82.44       90.78      4.10 o
  -1   4  13       34.98       32.39      1.89 o
   0   4  13      102.46       89.90      3.91 o
   1   4  13        0.21        0.46      0.90 o
   2   4  13       36.94       38.01      1.75 o
   3   4  13      181.61      175.89      4.61 o
   4   4  13       12.57       12.32      1.94 o
   5   4  13       28.04       20.94      3.50 o
  -2   5  13       35.66       29.33      4.75 o
  -1   5  13        7.82        9.86      1.87 o
   0   5  13       26.78       24.76      3.00 o
   1   5  13      692.12      697.53     17.74 o
   2   5  13       18.81       18.36      3.11 o
   3   5  13       15.77        7.65      2.26 o
   4   5  13       46.38       46.78      5.39 o
  -1   6  13       22.81       18.00      4.20 o
   0   6  13        0.10       -1.58      2.16 o
   1   6  13      276.62      260.71     10.67 o
   2   6  13        1.56        0.87      1.52 o
   3   6  13        8.34       17.25      3.77 o
  -1  -5  14       36.53       33.20      5.60 o
   0  -5  14        7.13        5.39      3.02 o
  -3  -4  14       52.57       49.23      4.74 o
  -2  -4  14       33.68       29.40      2.75 o
  -1  -4  14      147.34      145.87      7.16 o
   0  -4  14      256.12      253.21      9.46 o
   1  -4  14        5.69        4.33      2.76 o
   2  -4  14       31.74       29.24      3.34 o
  -4  -3  14        8.51        9.87      2.62 o
  -3  -3  14      106.37      112.75      5.39 o
  -2  -3  14       18.04       18.92      1.88 o
  -1  -3  14        0.02       -0.12      0.82 o
   0  -3  14      161.83      160.86      5.47 o
   1  -3  14       14.00       11.69      2.44 o
   2  -3  14       76.90       80.05      5.20 o
   3  -3  14      170.15      184.50     10.00 o
  -4  -2  14       90.76      108.92      6.42 o
  -3  -2  14       22.04       22.40      2.25 o
  -2  -2  14        1.25        0.39      1.15 o
  -1  -2  14        0.48        0.94      0.71 o
   0  -2  14      257.04      273.21      6.53 o
   1  -2  14      173.23      168.32      3.79 o
   2  -2  14       63.38       69.53      3.35 o
   3  -2  14       23.62       20.73      2.28 o
   4  -2  14        0.81        2.16      2.59 o
  -4  -1  14      149.57      152.90      7.70 o
  -3  -1  14       43.77       42.04      3.03 o
  -2  -1  14      168.35      160.45      5.37 o
  -1  -1  14      152.27      150.53      3.65 o
   0  -1  14      149.01      159.26      5.97 o
   1  -1  14       53.53       49.97      2.02 o
   2  -1  14      132.60      126.39      4.47 o
   3  -1  14       80.43       79.31      3.61 o
   4  -1  14       39.08       32.01      4.63 o
  -4   0  14       19.15       19.08      3.45 o
  -3   0  14       46.42       48.62      2.53 o
  -2   0  14        0.28        0.09      1.29 o
  -1   0  14      187.53      196.34      4.72 o
   0   0  14      794.57      815.48     13.14 o
   1   0  14       87.13       85.75      3.42 o
   2   0  14       52.23       48.00      1.45 o
   3   0  14      265.87      277.93      8.43 o
   4   0  14       25.40       17.61      2.64 o
   5   0  14        5.96        8.68      2.12 o
  -4   1  14        6.29        4.00      1.93 o
  -3   1  14       12.30       11.88      1.21 o
  -2   1  14       42.84       43.61      3.48 o
  -1   1  14      112.19      119.57      2.92 o
   0   1  14       98.43      106.25      2.67 o
   1   1  14       42.08       41.11      1.65 o
   2   1  14        6.93        6.45      0.82 o
   3   1  14        2.70        0.74      0.64 o
   4   1  14       64.10       54.93      2.76 o
   5   1  14        0.09        0.22      2.26 o
  -4   2  14      296.61      321.52     26.57 o
  -3   2  14       21.62       19.54      1.50 o
  -2   2  14       34.78       27.53      2.03 o
  -1   2  14       25.06       28.06      2.15 o
   0   2  14       18.08       17.84      1.56 o
   1   2  14      192.65      190.48      4.32 o
   2   2  14      373.03      357.45      6.93 o
   3   2  14       27.79       22.13      1.38 o
   4   2  14        3.09        3.92      0.84 o
   5   2  14        3.19        4.85      1.97 o
  -4   3  14       87.17       85.75      5.67 o
  -3   3  14        4.93        3.64      1.52 o
  -2   3  14        3.37        2.07      1.37 o
  -1   3  14      141.57      132.65      4.58 o
   0   3  14      227.61      212.45      4.72 o
   1   3  14       75.49       69.15      2.10 o
   2   3  14       86.49       82.58      3.32 o
   3   3  14        0.37        1.21      0.85 o
   4   3  14        2.29        0.77      1.40 o
   5   3  14       36.42       34.40      3.05 o
  -3   4  14       18.89       17.40      5.34 o
  -2   4  14        3.69        0.66      1.20 o
  -1   4  14      313.14      299.13      9.70 o
   0   4  14      210.22      219.02      9.22 o
   1   4  14        1.50        2.04      1.11 o
   2   4  14      215.52      210.51      7.96 o
   3   4  14       67.30       59.44      4.31 o
   4   4  14        0.23        1.71      1.27 o
   5   4  14       33.07       26.19      4.42 o
  -2   5  14        0.56        0.91      1.41 o
  -1   5  14        6.19        5.87      1.67 o
   0   5  14        0.14       -0.37      1.61 o
   1   5  14       20.32       17.46      2.31 o
   2   5  14      210.78      227.70      7.81 o
   3   5  14       61.55       66.77      4.99 o
   4   5  14        4.33        1.10      1.75 o
   0   6  14        0.05        2.80      2.87 o
   1   6  14      116.97      121.65      7.52 o
   2   6  14      131.57      133.13      6.30 o
   3   6  14       12.28       10.92      1.96 o
  -2  -4  15        0.07       -1.34      2.03 o
  -1  -4  15       65.40       62.74      3.70 o
   0  -4  15      164.94      171.58      9.07 o
   1  -4  15      145.07      156.40      9.09 o
   2  -4  15        0.42        0.13      3.40 o
  -3  -3  15       24.78       19.08      2.63 o
  -2  -3  15       29.60       27.58      3.19 o
  -1  -3  15      136.31      160.06      5.15 o
   0  -3  15      160.11      162.32     17.55 o
   1  -3  15        0.70       -0.24      2.16 o
   2  -3  15      105.12      112.19      6.92 o
   3  -3  15       20.93       11.86      3.13 o
  -4  -2  15       19.39       23.57      2.95 o
  -3  -2  15       10.68        8.29      1.78 o
  -2  -2  15       77.55       72.32      3.89 o
  -1  -2  15      101.97       85.71      5.35 o
   0  -2  15        1.69        3.50      2.05 o
   1  -2  15        0.01       -0.04      0.47 o
   2  -2  15        2.03       -1.14      1.23 o
   3  -2  15       52.81       59.83      4.42 o
   4  -2  15       47.88       41.60      5.93 o
  -4  -1  15       69.71       78.20      5.05 o
  -3  -1  15        5.56        8.26      3.24 o
  -2  -1  15      416.27      417.66      9.76 o
  -1  -1  15       11.41        8.77      1.45 o
   0  -1  15      249.02      261.84      6.10 o
   1  -1  15      417.64      431.60      8.70 o
   2  -1  15       11.35       11.10      1.79 o
   3  -1  15       25.96       24.82      2.59 o
   4  -1  15        0.76        3.34      3.02 o
  -4   0  15      221.24      241.28     15.36 o
  -3   0  15       94.50       98.61      9.60 o
  -2   0  15        3.01        4.12      1.01 o
  -1   0  15        9.95        9.46      1.88 o
   0   0  15      279.20      292.15      5.89 o
   1   0  15       31.11       29.02      2.47 o
   2   0  15        3.53        2.65      0.74 o
   3   0  15        7.09        5.76      1.43 o
   4   0  15       14.16       10.01      2.97 o
   5   0  15       25.77       16.73      4.69 o
  -4   1  15        0.78        0.81      2.21 o
  -3   1  15        5.56        7.79      1.17 o
  -2   1  15       72.96       75.01      3.56 o
  -1   1  15       41.42       38.80      1.90 o
   0   1  15      675.39      703.76     12.20 o
   1   1  15       58.46       57.32      1.70 o
   2   1  15       40.40       45.93      2.00 o
   3   1  15      242.04      235.03      7.59 o
   4   1  15        2.09        0.58      1.00 o
   5   1  15        0.62       -0.94      1.99 o
  -4   2  15       32.45       38.05      3.39 o
  -3   2  15       69.85       73.67      8.73 o
  -2   2  15      216.43      212.95      5.45 o
  -1   2  15       45.90       36.74      1.96 o
   0   2  15        0.21        1.22      0.74 o
   1   2  15      153.72      147.96      3.56 o
   2   2  15       20.67       24.25      1.95 o
   3   2  15      168.75      162.53      5.75 o
   4   2  15       17.57       18.32      1.65 o
   5   2  15        4.64        3.10      2.16 o
  -3   3  15       91.08       87.49      4.39 o
  -2   3  15       32.14       32.15      3.03 o
  -1   3  15        3.68        3.67      1.32 o
   0   3  15       68.21       70.13      4.34 o
   1   3  15      203.30      198.13      6.60 o
   2   3  15      175.35      171.68      6.33 o
   3   3  15       78.10       76.56      2.72 o
   4   3  15        5.52        3.61      1.22 o
   5   3  15        6.58       -0.09      1.53 o
  -3   4  15        8.31        0.65      1.98 o
  -2   4  15        3.65        2.26      1.63 o
  -1   4  15       18.17       17.62      2.62 o
   0   4  15       67.00       63.34      4.15 o
   1   4  15       10.45        8.41      1.69 o
   2   4  15        0.01       -2.57      2.08 o
   3   4  15       15.65       14.58      1.87 o
   4   4  15       50.68       59.55      4.00 o
  -2   5  15       48.53       47.08      4.11 o
  -1   5  15       46.01       47.79      5.12 o
   0   5  15       43.16       43.88      8.84 o
   1   5  15        2.66        6.07      2.05 o
   2   5  15      134.88      135.92      7.57 o
   3   5  15        2.47        3.25      1.69 o
   4   5  15       24.69       17.67      3.16 o
   0   6  15       91.25       88.90      5.90 o
   1   6  15       26.12       20.64      2.49 o
   2   6  15       22.85       17.69      3.20 o
  -2  -4  16       48.66       36.45      3.44 o
  -1  -4  16        7.38        1.33      1.86 o
   0  -4  16      165.17      179.87      9.78 o
   1  -4  16       67.99       67.31      5.84 o
  -3  -3  16        6.87        7.02      2.69 o
  -2  -3  16       31.13       26.94      2.74 o
  -1  -3  16       20.41       11.80      1.87 o
   0  -3  16       20.02       19.70      2.01 o
   1  -3  16        8.70        4.40      2.86 o
   2  -3  16       15.52       14.20      3.93 o
  -4  -2  16       49.35       53.02      4.47 o
  -3  -2  16        6.12        4.62      2.15 o
  -2  -2  16        4.71        7.52      1.64 o
  -1  -2  16      203.06      193.74      8.14 o
   0  -2  16       61.11       58.59      3.73 o
   1  -2  16        3.59        3.48      0.53 o
   2  -2  16       78.58       82.42      4.98 o
   3  -2  16       14.57       19.03      4.31 o
  -4  -1  16       28.30       26.94      5.01 o
  -3  -1  16       92.15       97.74      4.57 o
  -2  -1  16      210.01      235.85      7.72 o
  -1  -1  16       49.26       40.14      2.21 o
   0  -1  16       12.70        7.02      3.66 o
   1  -1  16        0.01       -0.48      0.72 o
   2  -1  16        9.48       10.15      1.91 o
   3  -1  16      132.26      133.98      5.89 o
   4  -1  16       16.48        4.74      3.77 o
  -4   0  16      142.56      156.39     11.75 o
  -3   0  16       90.38       97.79      5.10 o
  -2   0  16       37.75       36.77      3.02 o
  -1   0  16       27.27       26.19      2.88 o
   0   0  16       62.04       60.26      3.84 o
   1   0  16      831.73      904.55     19.09 o
   2   0  16       69.01       74.30      2.92 o
   3   0  16       32.23       29.57      2.43 o
   4   0  16        5.25        3.26      1.86 o
  -4   1  16       51.84       65.64      7.11 o
  -3   1  16      126.52      124.92      6.13 o
  -2   1  16       49.21       44.39      2.76 o
  -1   1  16     1151.29     1245.44     28.24 o
   0   1  16       81.37       71.83      2.66 o
   1   1  16        9.27       10.73      0.92 o
   2   1  16       11.04        9.90      1.12 o
   3   1  16        5.60        2.33      1.43 o
   4   1  16        2.75        1.63      1.38 o
   5   1  16       33.79       33.01      5.55 o
  -4   2  16       25.43       20.14      2.64 o
  -3   2  16        9.74       14.04      4.80 o
  -2   2  16        0.63        1.88      0.97 o
  -1   2  16      460.06      478.73     11.06 o
   0   2  16       68.63       69.50      3.17 o
   1   2  16        8.68       10.82      1.68 o
   2   2  16       30.91       32.14      2.72 o
   3   2  16      141.33      141.69      4.47 o
   4   2  16      185.71      187.46      5.87 o
   5   2  16        8.80       13.20      2.44 o
  -3   3  16       35.71       31.79      5.44 o
  -2   3  16       96.25      104.01      3.92 o
  -1   3  16       12.12        8.25      1.71 o
   0   3  16       24.15       20.22      2.69 o
   1   3  16       44.48       40.44      3.17 o
   2   3  16       22.80       24.92      1.57 o
   3   3  16       42.29       41.51      2.69 o
   4   3  16       50.92       44.75      5.55 o
  -2   4  16       51.02       47.25      3.20 o
  -1   4  16        0.20        2.66      1.55 o
   0   4  16        1.55        1.25      2.17 o
   1   4  16        0.16       -0.79      1.62 o
   2   4  16       10.75       11.55      2.24 o
   3   4  16      123.74      120.36      4.79 o
   4   4  16        7.39        7.54      1.96 o
  -1   5  16       48.30       41.95      4.47 o
   0   5  16       73.36       56.37      5.98 o
   1   5  16        0.18        2.00      1.47 o
   2   5  16        2.38       -0.55      1.70 o
   3   5  16       19.25       17.17      2.31 o
   0  -4  17        7.86       15.09      4.74 o
  -2  -3  17      129.05      121.62      6.04 o
  -1  -3  17       11.48        4.35      1.40 o
   0  -3  17       75.46       72.64      5.25 o
   1  -3  17        0.05        1.59      1.81 o
   2  -3  17       14.67       15.49      6.04 o
  -3  -2  17       13.21        7.76      2.45 o
  -2  -2  17       69.51       74.77      6.84 o
  -1  -2  17       14.59       10.68      2.00 o
   0  -2  17       44.82       44.00      2.56 o
   1  -2  17       26.90       27.72      3.18 o
   2  -2  17       25.62       23.71      3.25 o
   3  -2  17        1.68        6.83      2.67 o
  -3  -1  17        2.72        0.79      1.66 o
  -2  -1  17       20.61       22.63      6.14 o
  -1  -1  17      315.60      325.54     22.20 o
   0  -1  17      142.79      136.63      5.19 o
   1  -1  17      113.13      114.14      4.19 o
   2  -1  17       11.02        9.02      5.98 o
   3  -1  17      224.46      228.07     16.76 o
   4  -1  17       83.73       82.56      8.51 o
  -4   0  17        0.83        0.11      2.05 o
  -3   0  17      303.28      310.69     19.72 o
  -2   0  17       21.72       21.88      3.23 o
  -1   0  17        0.97        1.07      1.09 o
   0   0  17       85.21       89.18      3.72 o
   1   0  17       45.86       42.19      4.81 o
   2   0  17        0.16        1.43      0.84 o
   3   0  17      116.06      127.01      6.51 o
   4   0  17      200.15      199.29     14.01 o
  -4   1  17        2.68        0.69      3.23 o
  -3   1  17       55.82       58.51      7.22 o
  -2   1  17        8.94       11.39      2.08 o
  -1   1  17       18.92       11.65      1.48 o
   0   1  17       26.36       22.89      4.08 o
   1   1  17        0.03        0.16      1.21 o
   2   1  17       97.85      101.64      3.54 o
   3   1  17       13.48       13.98      1.41 o
   4   1  17       11.91        9.79      2.48 o
  -3   2  17       40.18       33.80      5.96 o
  -2   2  17       37.77       34.99      2.42 o
  -1   2  17      248.41      224.97     22.37 o
   0   2  17      214.94      225.57      7.25 o
   1   2  17        8.46        6.85      1.39 o
   2   2  17       72.83       59.68      2.99 o
   3   2  17       13.38        5.54      1.55 o
   4   2  17       53.03       50.20      3.65 o
  -3   3  17        2.95        3.09      2.86 o
  -2   3  17        0.53        0.81      2.19 o
  -1   3  17       11.75       10.92      1.60 o
   0   3  17      181.80      180.25      8.84 o
   1   3  17      385.02      380.08     13.75 o
   2   3  17       51.34       47.97      5.82 o
   3   3  17       26.39       25.09      2.96 o
   4   3  17       65.24       65.40      3.98 o
  -2   4  17      111.74       94.55     14.34 o
  -1   4  17       25.41       24.38      4.85 o
   0   4  17        0.02       -0.34      1.50 o
   1   4  17       48.72       46.40      3.41 o
   2   4  17       28.89       25.73      2.91 o
   3   4  17       50.54       48.00      3.64 o
   4   4  17       35.49       34.46      3.74 o
  -1   5  17        0.03        0.01      2.10 o
   0   5  17        5.30        5.91      3.00 o
   1   5  17       63.17       69.23     10.13 o
   2   5  17       97.45       89.96      4.97 o
   3   5  17       11.45       11.59      2.31 o
  -2  -3  18       91.12       97.42      5.82 o
  -1  -3  18        8.07        8.51      1.84 o
   0  -3  18        0.83       -0.25      2.37 o
   1  -3  18        1.23        1.89      2.12 o
  -3  -2  18       99.07      104.95      6.52 o
  -2  -2  18        1.16       -0.99      1.57 o
  -1  -2  18        0.40        0.62      1.38 o
   0  -2  18       31.73       27.15      2.27 o
   1  -2  18      220.76      256.43     18.59 o
   2  -2  18        6.15        5.64      2.85 o
   3  -2  18        4.95        1.39      1.94 o
  -3  -1  18       97.69      101.77      6.41 o
  -2  -1  18       87.39       76.74      6.68 o
  -1  -1  18       66.64       76.30      4.49 o
   0  -1  18       47.84       51.77      6.44 o
   1  -1  18       39.78       42.60      7.92 o
   2  -1  18       23.23       26.06      3.18 o
   3  -1  18        0.68        0.50      2.16 o
  -3   0  18       44.12       42.40      7.22 o
  -2   0  18       16.02       13.30      5.45 o
  -1   0  18       16.94       16.87      3.82 o
   0   0  18      182.01      191.49      6.48 o
   1   0  18       65.60       62.30      3.06 o
   2   0  18       22.74       24.37      2.76 o
   3   0  18       13.54        6.60      3.72 o
   4   0  18       98.99       94.31      8.51 o
  -3   1  18       47.81       36.97      5.17 o
  -2   1  18        4.50        3.15      1.99 o
  -1   1  18       80.44       89.71      5.05 o
   0   1  18       33.50       34.11      2.52 o
   1   1  18        4.52        6.36      1.60 o
   2   1  18        7.68       10.17      2.21 o
   3   1  18        0.04        0.01      1.86 o
   4   1  18        0.61        0.27      1.27 o
  -3   2  18      112.84      112.42      9.48 o
  -2   2  18       37.08       35.86      5.55 o
  -1   2  18      275.15      307.15     15.20 o
   0   2  18        2.54        1.14      2.02 o
   1   2  18       52.36       51.81      4.66 o
   2   2  18      208.62      209.84      9.60 o
   3   2  18       17.40       24.77      2.16 o
   4   2  18       25.07       26.26      9.59 o
  -2   3  18       26.96       20.39      4.42 o
  -1   3  18        7.92        8.98      3.23 o
   0   3  18      141.21      151.40      7.31 o
   1   3  18      134.65      147.61      7.06 o
   2   3  18       42.90       39.92      6.95 o
   3   3  18        3.46        1.90      1.39 o
   4   3  18        7.26        7.60      2.17 o
  -2   4  18        8.46       13.31      2.56 o
  -1   4  18       28.80       31.09      3.93 o
   0   4  18       33.70       35.24      8.03 o
   1   4  18       96.77       93.03      5.82 o
   2   4  18        1.15        3.14      1.36 o
   3   4  18       99.92       93.86      9.81 o
   0   5  18        0.06        0.51      2.05 o
   1   5  18       16.38       14.48      5.23 o
   2   5  18       87.97       82.01      4.40 o
  -1  -3  19       36.36       42.42      4.41 o
   0  -3  19       23.81       22.10      3.50 o
  -2  -2  19       16.64       13.40      2.22 o
  -1  -2  19        0.23       -1.46      1.89 o
   0  -2  19        0.45        1.19      1.56 o
   1  -2  19       27.45       32.22      4.06 o
   2  -2  19       33.88       31.68      3.75 o
  -3  -1  19       31.03       35.07      3.42 o
  -2  -1  19      104.27      103.58      9.27 o
  -1  -1  19       17.25       18.11      3.88 o
   0  -1  19        2.41        2.86      1.56 o
   1  -1  19      170.64      175.36     12.66 o
   2  -1  19       39.29       40.00      3.70 o
   3  -1  19       18.94       16.22      3.15 o
  -3   0  19      129.14      132.14     10.56 o
  -2   0  19       28.47       28.03      3.31 o
  -1   0  19        7.13       10.49      2.37 o
   0   0  19       66.62       62.85      3.51 o
   1   0  19       53.48       52.96      4.35 o
   2   0  19       23.68       20.38      2.91 o
   3   0  19        9.31        8.64      2.59 o
  -3   1  19        1.02        0.11      3.02 o
  -2   1  19        8.47        5.49      6.36 o
  -1   1  19        7.88        9.25      2.46 o
   0   1  19      514.79      553.08     29.46 o
   1   1  19       84.95       78.58      3.87 o
   2   1  19        2.62        1.78      2.05 o
   3   1  19       46.58       45.93      3.38 o
   4   1  19       23.15       28.35      4.85 o
  -2   2  19      255.42      285.98     13.09 o
  -1   2  19        2.34        1.29      1.61 o
   0   2  19       54.02       48.75      5.01 o
   1   2  19       14.46       13.94      1.92 o
   2   2  19       87.43       83.23      3.14 o
   3   2  19       41.05       47.49      3.72 o
   4   2  19       88.44       93.94     13.85 o
  -2   3  19       48.60       42.32      6.90 o
  -1   3  19        1.13       -0.60      1.94 o
   0   3  19        3.47        1.92      1.76 o
   1   3  19        4.92        5.37      5.39 o
   2   3  19      164.10      162.75     10.35 o
   3   3  19       44.76       37.48      8.35 o
  -1   4  19        3.83        2.79      2.53 o
   0   4  19      229.63      249.26     11.89 o
   1   4  19        0.55        2.54      1.95 o
   2   4  19        4.66        5.22      2.24 o
   3   4  19       15.44       12.91      2.16 o
   1   5  19        2.15        0.03      3.11 o
  -1  -2  20       29.68       27.63      2.93 o
   0  -2  20        1.24        2.16      2.93 o
   1  -2  20       46.00       48.50      4.64 o
  -2  -1  20       72.26       78.83      5.82 o
  -1  -1  20      167.73      190.31      9.50 o
   0  -1  20        0.08        1.29      1.64 o
   1  -1  20        1.19        4.20      3.45 o
   2  -1  20       26.26       25.39      3.50 o
  -2   0  20      115.94      118.70     23.44 o
  -1   0  20       23.47       29.08      2.97 o
   0   0  20        0.03        1.28      1.38 o
   1   0  20       40.05       47.89      3.76 o
   2   0  20      149.72      155.85      9.02 o
   3   0  20        0.49        0.86      3.56 o
  -2   1  20       11.22       16.20      3.06 o
  -1   1  20      150.18      164.41      8.26 o
   0   1  20      149.30      154.16      8.43 o
   1   1  20        1.39       -0.85      1.57 o
   2   1  20       28.80       26.88      3.50 o
   3   1  20        0.04        1.08      4.20 o
  -2   2  20       48.23       54.47      4.59 o
  -1   2  20        6.39        5.45      1.91 o
   0   2  20      119.95      126.10      6.27 o
   1   2  20       20.38       18.26      3.08 o
   2   2  20       15.39       15.53      2.55 o
   3   2  20       38.25       34.86      3.35 o
  -1   3  20       59.90       60.96      5.35 o
   0   3  20        1.54        0.45      1.77 o
   1   3  20       20.64       21.22      5.28 o
   2   3  20        0.29        2.91      4.53 o
   0   4  20        1.42        0.08      2.05 o
   1   4  20       36.65       37.36      3.87 o
   2   4  20       13.61        6.04      4.10 o
  -1  -1  21       99.10       96.72     11.64 o
   0  -1  21      119.15      111.79      6.28 o
   1  -1  21        0.18       -0.06      3.18 o
   2  -1  21       25.66       18.19      3.75 o
  -2   0  21       57.13       65.38      7.92 o
  -1   0  21        8.98        8.30      3.66 o
   0   0  21        0.02        3.35      2.80 o
   1   0  21        1.57        1.05      2.59 o
   2   0  21        0.07        3.90      2.16 o
  -2   1  21       36.39       32.38      3.92 o
  -1   1  21        4.26        3.46      2.69 o
   0   1  21       68.70       62.95      7.22 o
   1   1  21       26.54       25.76      3.15 o
   2   1  21       10.51        8.19      2.30 o
   3   1  21       12.14       11.87      3.35 o
  -1   2  21       90.64       92.25      6.36 o
   0   2  21       92.58       92.43      6.12 o
   1   2  21       63.97       76.30      5.59 o
   2   2  21        9.28        7.02      2.24 o
   3   2  21       16.21       16.51      2.85 o
  -1   3  21       47.13       37.36      4.85 o
   0   3  21       20.32       17.14      2.87 o
   1   3  21       94.34       89.82      8.51 o
   2   3  21       37.30       37.42      3.87 o
   1   4  21        1.89        2.03      7.22 o
   0  -1  22      141.27      174.63     19.72 o
  -1   0  22       23.44       19.83      3.64 o
   0   0  22       20.11       25.28      3.83 o
   1   0  22       11.13       11.01      2.96 o
   2   0  22        1.33       -1.56      2.95 o
  -1   1  22        3.27        4.29      2.25 o
   0   1  22        0.44       -1.35      1.83 o
   1   1  22        2.03        1.79      2.73 o
   2   1  22        2.58        0.31      3.61 o
  -1   2  22       39.10       36.29      4.08 o
   0   2  22        1.85       -0.64      2.03 o
   1   2  22       71.63       68.41      5.49 o
   2   2  22       23.30       27.34      4.05 o
   0   3  22       11.05        4.99      3.36 o
   1   3  22       94.74       90.68     12.83 o
   0   1  23        5.57        2.64      3.61 o
   1   1  23       97.15      104.02      7.80 o
 
